# Supplementary material for: Intraspecific phenotypic variation in life history traits of Daphnia galeata populations in response to fish kairomones
Source: PeerJ. 2018 Oct 17;6:e5746. doi: 10.7717/peerj.5746 (PMC6195795; doi:10.7717/peerj.5746)
Supplement: Supplemental Information 1 — This input file is needed to conduct the life history trait analysis part I (treatment effect) and part II (adaptive potential). [file peerj-06-5746-s001.txt]

round	expID	clone	pop	treatment	brood1	brood2	brood3	brood4	AFR	broods	offspring	survived_t14	SGR	length	absolute.growth	repro
1	FK274	G1.11	G	control	1	0	0	0	8	1	1	1	82.32	1816.95	1234.86	1.00
1	FK327	G1.11	G	control	2	6	7	0	9	3	15	1	85.43	1863.56	1281.47	5.00
1	FK328	G1.11	G	control	2	0	0	0	11	1	2	1	79.80	1779.03	1196.94	2.00
1	FK329	G1.11	G	control	4	5	0	0	10	2	9	1	84.63	1851.52	1269.43	4.50
1	FK331	G1.11	G	control	1	4	0	0	10	2	5	1	88.01	1902.23	1320.14	2.50
1	FK332	G1.11	G	control	2	5	0	0	10	2	7	1	94.07	1993.2	1411.11	3.50
1	FK333	G1.11	G	control	2	1	0	0	10	2	3	1	75.34	1712.12	1130.03	1.50
1	FK334	G1.11	G	control	2	5	0	0	10	2	7	1	76.30	1726.54	1144.45	3.50
1	FK335	G1.11	G	control	4	9	0	0	9	2	13	1	80.46	1789.02	1206.93	6.50
1	FK336	G1.11	G	control	0	0	0	0	NA	0	0	1	85.91	1870.75	1288.66	NA
1	FK337	G1.11	G	control	1	11	15	0	8	3	27	1	83.96	1841.46	1259.37	9.00
1	FK338	G1.11	G	control	2	4	0	0	8	2	6	1	78.03	1752.49	1170.40	3.00
1	FK339	G1.11	G	control	2	7	0	0	10	2	9	1	79.91	1780.73	1198.64	4.50
1	FK340	G1.11	G	control	6	0	0	0	12	1	6	1	78.87	1765.1	1183.01	6.00
1	FK341	G1.11	G	control	3	8	7	0	9	3	18	1	85.32	1861.93	1279.84	6.00
1	FK231	G1.11	G	fish	4	5	7	0	7	3	16	1	71.59	1639.36	1073.79	5.33
1	FK232	G1.11	G	fish	5	5	8	0	7	3	18	1	75.00	1690.61	1125.04	6.00
1	FK233	G1.11	G	fish	4	6	8	0	7	3	18	1	70.78	1627.24	1061.67	6.00
1	FK257	G1.11	G	fish	8	8	0	0	9	2	16	1	80.19	1768.4	1202.83	8.00
1	FK258	G1.11	G	fish	7	1	6	0	9	3	14	1	80.90	1779.03	1213.46	4.67
1	FK259	G1.11	G	fish	6	9	0	0	8	2	15	1	84.07	1826.63	1261.06	7.50
1	FK260	G1.11	G	fish	3	4	0	0	10	2	7	1	69.08	1601.81	1036.24	3.50
1	FK261	G1.11	G	fish	1	4	0	0	10	2	5	1	71.16	1632.9	1067.33	2.50
1	FK265	G1.11	G	fish	6	2	0	0	10	2	8	1	71.72	1641.38	1075.81	4.00
1	FK266	G1.11	G	fish	3	5	7	0	8	3	15	1	72.01	1645.66	1080.09	5.00
1	FK267	G1.11	G	fish	1	3	10	0	8	3	14	1	77.08	1721.8	1156.23	4.67
1	FK268	G1.11	G	fish	6	6	9	0	8	3	21	1	73.57	1669.17	1103.60	7.00
1	FK269	G1.11	G	fish	5	4	8	0	8	3	17	1	72.20	1648.5	1082.93	5.67
1	FK270	G1.11	G	fish	4	7	0	0	8	2	11	1	73.96	1674.96	1109.39	5.50
1	FK342	G1.11	G	fish	2	3	0	0	9	2	5	1	78.59	1744.38	1178.81	2.50
2	FK633	G1.12	G	control	1	4	4	0	9	3	9	1	63.67	1540.23	955.11	3.00
2	FK635	G1.12	G	control	1	0	0	0	14	1	1	1	64.37	1550.63	965.51	1.00
2	FK636	G1.12	G	control	4	3	0	0	11	2	7	1	61.47	1507.16	922.04	3.50
2	FK637	G1.12	G	control	1	2	0	0	9	2	3	1	56.58	1433.82	848.70	1.50
2	FK639	G1.12	G	control	1	7	0	0	11	2	8	1	74.25	1698.93	1113.81	4.00
2	FK662	G1.12	G	control	0	0	0	0	NA	0	0	1	62.38	1520.76	935.64	NA
2	FK668	G1.12	G	control	1	2	5	0	9	3	8	1	73.23	1683.5	1098.38	2.67
2	FK669	G1.12	G	control	2	4	6	0	9	3	12	1	50.97	1349.71	764.59	4.00
2	FK670	G1.12	G	control	3	4	0	0	12	2	7	1	66.96	1589.55	1004.43	3.50
2	FK671	G1.12	G	control	1	3	5	0	9	3	9	1	50.77	1346.71	761.59	3.00
2	FK673	G1.12	G	control	2	3	0	0	9	2	5	0	NA	NA	NA	2.50
2	FK514	G1.12	G	fish	4	3	0	0	11	2	7	1	60.77	1488.56	911.61	3.50
2	FK515	G1.12	G	fish	2	2	0	0	11	2	4	1	65.04	1552.5	975.55	2.00
2	FK516	G1.12	G	fish	2	3	7	0	9	3	12	1	63.65	1531.64	954.69	4.00
2	FK517	G1.12	G	fish	2	3	6	0	9	3	11	1	58.91	1460.59	883.64	3.67
2	FK518	G1.12	G	fish	2	0	0	0	12	1	2	1	53.65	1381.67	804.72	2.00
2	FK519	G1.12	G	fish	4	6	0	0	11	2	10	1	64.16	1539.4	962.45	5.00
2	FK520	G1.12	G	fish	2	0	0	0	12	1	2	1	57.83	1444.45	867.50	2.00
2	FK521	G1.12	G	fish	2	4	8	0	9	3	14	1	69.39	1617.74	1040.79	4.67
2	FK522	G1.12	G	fish	5	7	0	0	9	1	12	1	54.90	1400.38	823.43	12.00
2	FK548	G1.12	G	fish	4	7	0	0	10	2	11	1	55.46	1408.78	831.83	5.50
2	FK549	G1.12	G	fish	2	2	0	0	10	2	4	1	58.58	1455.71	878.76	2.00
2	FK573	G1.12	G	fish	0	0	0	0	NA	0	0	1	60.17	1479.46	902.51	NA
2	FK574	G1.12	G	fish	2	4	0	0	11	2	6	1	NA	NA	NA	3.00
2	FK588	G1.6	G	control	2	0	0	0	14	1	2	1	64.35	1574.19	965.27	2.00
2	FK590	G1.6	G	control	3	0	0	0	13	1	3	1	59.26	1497.76	888.84	3.00
2	FK591	G1.6	G	control	2	0	0	0	13	1	5	1	64.25	1572.66	963.74	5.00
2	FK609	G1.6	G	control	5	1	0	0	11	2	3	1	68.19	1631.7	1022.78	1.50
2	FK610	G1.6	G	control	2	8	0	0	11	2	12	1	49.26	1347.87	738.95	6.00
2	FK611	G1.6	G	control	4	4	0	0	11	2	5	1	65.15	1586.23	977.31	2.50
2	FK612	G1.6	G	control	1	5	0	0	9	2	7	1	67.52	1621.77	1012.85	3.50
2	FK613	G1.6	G	control	3	0	0	0	12	1	3	1	53.85	1416.62	807.70	3.00
2	FK614	G1.6	G	control	2	0	0	0	11	2	4	1	54.05	1419.61	810.69	2.00
2	FK615	G1.6	G	control	2	0	0	0	14	1	7	1	52.79	1400.74	791.82	7.00
2	FK616	G1.6	G	control	4	4	0	0	10	2	6	1	60.22	1512.28	903.36	3.00
2	FK617	G1.6	G	control	7	0	0	0	12	1	3	1	59.43	1500.39	891.47	3.00
2	FK619	G1.6	G	control	3	4	7	0	9	3	14	1	NA	NA	NA	4.67
2	FK664	G1.6	G	control	1	2	0	0	9	2	3	1	50.26	1362.82	753.90	1.50
2	FK667	G1.6	G	control	0	0	0	0	NA	0	0	1	44.17	1271.54	662.62	NA
2	FK643	G1.6	G	fish	0	0	0	0	NA	0	0	1	NA	NA	NA	NA
2	FK644	G1.6	G	fish	1	3	0	0	12	2	4	1	48.16	1237.51	722.38	2.00
2	FK645	G1.6	G	fish	1	0	0	0	11	2	1	1	48.61	1244.25	729.12	0.50
2	FK647	G1.6	G	fish	0	0	0	0	NA	0	0	1	44.99	1190.04	674.91	NA
2	FK649	G1.6	G	fish	0	0	0	0	NA	0	0	1	50.80	1277.11	761.98	NA
2	FK650	G1.6	G	fish	0	0	0	0	NA	0	0	1	53.00	1310.13	795.00	NA
2	FK651	G1.6	G	fish	2	5	0	0	10	2	7	1	43.42	1166.47	651.34	3.50
2	FK652	G1.6	G	fish	1	0	0	0	9	1	1	1	55.18	1342.8	827.67	1.00
2	FK653	G1.6	G	fish	1	4	0	0	12	2	5	1	48.71	1245.73	730.60	2.50
2	FK654	G1.6	G	fish	2	0	0	0	8	1	2	1	NA	NA	NA	2.00
4	FK766	G1.7	G	control	4	6	15	0	8	3	25	1	89.48	2001.55	1342.23	8.33
4	FK767	G1.7	G	control	4	8	12	0	9	3	24	1	80.97	1873.93	1214.61	8.00
4	FK768	G1.7	G	control	4	10	10	0	8	3	24	1	85.45	1941.05	1281.73	8.00
4	FK769	G1.7	G	control	4	7	11	0	9	3	22	1	83.89	1917.63	1258.31	7.33
4	FK833	G1.7	G	control	4	9	8	0	9	3	21	1	77.70	1824.77	1165.45	7.00
4	FK837	G1.7	G	control	2	5	0	0	9	2	7	1	68.50	1686.81	1027.49	3.50
4	FK860	G1.7	G	control	4	7	13	0	9	3	24	1	90.30	2013.79	1354.47	8.00
4	FK861	G1.7	G	control	1	7	14	0	9	3	22	1	91.36	2029.73	1370.41	7.33
4	FK862	G1.7	G	control	3	6	10	0	9	3	19	1	92.29	2043.62	1384.30	6.33
4	FK863	G1.7	G	control	3	5	8	0	8	3	16	1	75.19	1787.13	1127.81	5.33
4	FK864	G1.7	G	control	5	8	0	0	10	2	13	1	80.36	1864.65	1205.33	6.50
4	FK865	G1.7	G	control	5	12	11	0	8	3	28	1	80.43	1865.73	1206.41	9.33
4	FK866	G1.7	G	control	4	5	6	0	8	3	15	1	72.23	1742.7	1083.38	5.00
4	FK867	G1.7	G	control	5	7	10	0	8	3	22	1	84.23	1922.76	1263.44	7.33
4	FK868	G1.7	G	control	4	12	8	0	8	3	24	1	84.96	1933.69	1274.37	8.00
4	FK869	G1.7	G	fish	0	0	0	0	NA	0	0	1	68.00	1636.56	1019.98	NA
4	FK870	G1.7	G	fish	4	2	4	0	8	3	10	1	70.02	1666.84	1050.26	3.33
4	FK872	G1.7	G	fish	0	0	0	0	NA	0	0	1	65.09	1592.92	976.34	NA
4	FK873	G1.7	G	fish	5	5	0	0	11	2	10	1	68.42	1642.83	1026.25	5.00
4	FK874	G1.7	G	fish	4	5	7	0	8	3	16	1	67.18	1624.34	1007.76	5.33
4	FK875	G1.7	G	fish	3	6	7	0	8	3	16	1	71.42	1687.81	1071.23	5.33
4	FK876	G1.7	G	fish	4	3	0	0	8	2	7	1	62.72	1557.34	940.76	3.50
4	FK877	G1.7	G	fish	2	8	0	0	10	2	10	1	68.80	1648.55	1031.97	5.00
4	FK878	G1.7	G	fish	4	7	0	0	10	2	11	1	77.23	1775.09	1158.51	5.50
4	FK879	G1.7	G	fish	4	7	7	0	8	3	18	1	81.72	1842.43	1225.85	6.00
4	FK880	G1.7	G	fish	3	7	8	0	8	3	18	1	76.13	1758.52	1141.94	6.00
4	FK881	G1.7	G	fish	4	8	12	0	8	3	24	1	77.68	1781.73	1165.15	8.00
4	FK882	G1.7	G	fish	4	7	9	0	8	3	20	1	78.16	1789.01	1172.43	6.67
4	FK883	G1.7	G	fish	3	6	8	0	8	3	17	1	65.65	1601.34	984.76	5.67
4	FK890	G1.7	G	fish	3	4	4	0	8	3	11	1	NA	NA	NA	3.67
4	FK813	G2.1	G	control	4	8	0	0	11	2	12	1	90.68	2044.39	1360.25	6.00
4	FK814	G2.1	G	control	5	8	0	0	10	2	13	1	94.19	2096.96	1412.82	6.50
4	FK815	G2.1	G	control	2	7	0	0	11	2	9	1	82.39	1919.99	1235.85	4.50
4	FK816	G2.1	G	control	3	2	0	0	11	2	5	1	93.71	2089.84	1405.70	2.50
4	FK818	G2.1	G	control	2	11	0	0	11	2	13	1	89.54	2027.24	1343.10	6.50
4	FK819	G2.1	G	control	6	10	0	0	10	2	16	1	93.01	2079.36	1395.22	8.00
4	FK820	G2.1	G	control	6	10	0	0	10	2	16	1	95.13	2111.11	1426.97	8.00
4	FK821	G2.1	G	control	4	6	0	0	10	2	10	1	94.66	2104.1	1419.96	5.00
4	FK822	G2.1	G	control	5	7	0	0	10	2	12	1	93.11	2080.79	1396.65	6.00
4	FK823	G2.1	G	control	4	9	0	0	11	2	13	1	95.55	2117.42	1433.28	6.50
4	FK824	G2.1	G	control	0	0	0	0	NA	0	0	1	89.10	2020.57	1336.43	NA
4	FK825	G2.1	G	control	10	0	0	0	13	1	10	1	86.75	1985.41	1301.27	10.00
4	FK826	G2.1	G	control	2	6	0	0	10	2	8	1	94.65	2103.88	1419.74	4.00
4	FK827	G2.1	G	control	5	5	0	0	10	2	10	1	NA	NA	NA	5.00
4	FK802	G2.1	G	fish	9	2	0	0	11	2	11	1	86.49	1973.31	1297.42	5.50
4	FK828	G2.1	G	fish	4	8	6	0	9	3	18	1	85.55	1959.18	1283.29	6.00
4	FK829	G2.1	G	fish	4	7	0	0	9	2	11	1	86.54	1974.04	1298.15	5.50
4	FK830	G2.1	G	fish	3	6	6	0	9	3	15	1	78.77	1857.42	1181.53	5.00
4	FK831	G2.1	G	fish	3	5	6	0	9	3	14	1	71.53	1748.87	1072.98	4.67
4	FK832	G2.1	G	fish	10	0	0	0	12	1	10	1	86.33	1970.86	1294.97	10.00
4	FK853	G2.1	G	fish	1	5	5	0	8	3	11	1	94.66	2095.81	1419.92	3.67
4	FK854	G2.1	G	fish	4	9	11	0	8	3	24	1	88.30	2000.42	1324.53	8.00
4	FK855	G2.1	G	fish	1	7	7	0	8	3	15	1	91.02	2041.22	1365.33	5.00
4	FK856	G2.1	G	fish	4	1	4	0	8	3	9	1	91.99	2055.77	1379.88	3.00
4	FK857	G2.1	G	fish	6	0	0	0	12	1	6	1	76.00	1815.89	1140.00	6.00
4	FK858	G2.1	G	fish	3	10	9	0	8	3	22	1	87.23	1984.34	1308.45	7.33
4	FK859	G2.1	G	fish	3	7	0	0	9	2	10	1	78.63	1855.39	1179.50	5.00
1	FK31	G3.1	G	control	4	9	11	0	8	3	24	1	82.49	1850.53	1237.38	8.00
1	FK32	G3.1	G	control	3	8	7	0	9	3	18	1	78.93	1797.11	1183.96	6.00
1	FK33	G3.1	G	control	5	5	8	0	8	3	18	1	82.90	1856.69	1243.54	6.00
1	FK34	G3.1	G	control	3	5	7	0	8	3	15	1	79.34	1803.22	1190.07	5.00
1	FK77	G3.1	G	control	8	0	0	0	12	1	8	1	81.90	1841.64	1228.49	8.00
1	FK78	G3.1	G	control	13	0	0	0	12	1	13	1	89.32	1952.94	1339.79	13.00
1	FK79	G3.1	G	control	9	0	0	0	12	1	9	1	84.53	1881.12	1267.97	9.00
1	FK80	G3.1	G	control	4	0	0	0	13	1	4	1	69.22	1651.43	1038.28	4.00
1	FK81	G3.1	G	control	10	0	0	0	12	1	10	1	83.77	1869.69	1256.54	10.00
1	FK156	G3.1	G	control	5	6	9	13	7	4	33	1	89.32	1952.88	1339.73	8.25
1	FK157	G3.1	G	control	3	5	10	0	8	3	18	1	88.75	1944.33	1331.18	6.00
1	FK158	G3.1	G	control	3	6	11	0	8	3	20	1	93.75	2019.38	1406.23	6.67
1	FK251	G3.1	G	control	5	5	12	0	7	3	22	1	92.12	1994.98	1381.83	7.33
1	FK252	G3.1	G	control	6	5	9	0	7	3	20	1	88.49	1940.55	1327.40	6.67
1	FK120	G3.1	G	fish	2	5	9	9	7	4	25	1	82.03	1856.81	1230.50	6.25
1	FK121	G3.1	G	fish	5	7	8	0	8	3	20	1	79.11	1812.93	1186.62	6.67
1	FK122	G3.1	G	fish	6	7	7	0	8	3	20	1	83.37	1876.85	1250.54	6.67
1	FK123	G3.1	G	fish	4	8	4	0	8	3	16	1	83.75	1882.55	1256.24	5.33
1	FK124	G3.1	G	fish	5	8	7	0	8	3	20	1	80.59	1835.11	1208.80	6.67
1	FK125	G3.1	G	fish	3	7	5	0	8	3	15	1	82.64	1865.91	1239.60	5.00
1	FK127	G3.1	G	fish	4	8	7	0	8	3	19	1	84.34	1891.46	1265.15	6.33
1	FK128	G3.1	G	fish	5	8	7	0	8	3	20	1	81.79	1853.22	1226.91	6.67
1	FK129	G3.1	G	fish	5	7	9	0	8	3	21	1	83.32	1876.14	1249.83	7.00
1	FK130	G3.1	G	fish	4	6	5	0	8	3	15	1	80.77	1837.8	1211.49	5.00
1	FK131	G3.1	G	fish	5	8	10	0	8	3	23	1	91.23	1994.77	1368.46	7.67
1	FK191	G3.1	G	fish	4	6	5	0	9	3	15	1	71.42	1697.64	1071.33	5.00
1	FK194	G3.1	G	fish	5	8	0	0	8	2	13	1	76.98	1780.96	1154.65	6.50
1	FK196	G3.1	G	fish	5	6	0	0	7	2	11	1	73.06	1722.24	1095.93	5.50
1	FK198	G3.1	G	fish	3	10	0	0	8	2	13	1	86.12	1918.09	1291.78	6.50
1	FK16	J1	J	control	4	10	9	0	8	3	23	1	83.50	1950.23	1252.50	7.67
1	FK17	J1	J	control	4	9	11	0	8	3	24	1	82.96	1942.12	1244.39	8.00
1	FK18	J1	J	control	5	9	12	0	8	3	26	1	81.04	1913.34	1215.61	8.67
1	FK19	J1	J	control	3	8	8	0	8	3	19	1	85.59	1981.65	1283.92	6.33
1	FK20	J1	J	control	6	11	10	0	8	3	27	1	82.52	1935.56	1237.83	9.00
1	FK21	J1	J	control	5	8	11	0	8	3	24	1	78.36	1873.18	1175.45	8.00
1	FK22	J1	J	control	6	9	10	0	8	3	25	1	86.03	1988.22	1290.49	8.33
1	FK23	J1	J	control	5	8	8	0	8	3	21	1	76.55	1845.93	1148.20	7.00
1	FK24	J1	J	control	7	9	8	0	8	3	24	1	81.02	1912.96	1215.23	8.00
1	FK25	J1	J	control	4	8	10	0	8	3	22	1	82.21	1930.95	1233.22	7.33
1	FK26	J1	J	control	4	8	11	0	8	3	23	1	84.73	1968.71	1270.98	7.67
1	FK27	J1	J	control	5	8	10	0	8	3	23	1	83.47	1949.74	1252.01	7.67
1	FK35	J1	J	control	8	7	15	0	8	3	30	1	84.57	1966.23	1268.50	10.00
1	FK36	J1	J	control	6	7	11	0	9	3	24	1	NA	NA	NA	8.00
1	FK44	J1	J	control	7	6	8	0	8	3	21	1	77.88	1865.99	1168.26	7.00
1	FK204	J1	J	fish	6	8	12	0	8	3	26	0	85.67	1913.29	1285.02	8.67
1	FK205	J1	J	fish	6	7	12	0	8	3	25	1	80.48	1835.54	1207.27	8.33
1	FK206	J1	J	fish	5	9	13	0	8	3	27	1	75.37	1758.8	1130.53	9.00
1	FK207	J1	J	fish	4	8	12	0	8	3	24	1	86.65	1928.09	1299.82	8.00
1	FK208	J1	J	fish	6	10	12	0	8	3	28	1	80.71	1838.91	1210.64	9.33
1	FK216	J1	J	fish	4	8	12	0	8	3	24	1	84.11	1889.88	1261.61	8.00
1	FK217	J1	J	fish	6	14	0	0	8	2	20	1	82.74	1869.32	1241.05	10.00
1	FK218	J1	J	fish	5	6	12	0	8	3	23	1	75.37	1758.86	1130.59	7.67
1	FK219	J1	J	fish	6	3	12	0	8	3	21	1	78.70	1808.77	1180.50	7.00
1	FK220	J1	J	fish	7	8	12	0	8	3	27	1	80.71	1838.95	1210.68	9.00
1	FK221	J1	J	fish	5	9	12	0	8	3	26	1	75.37	1758.78	1130.51	8.67
1	FK222	J1	J	fish	4	9	10	0	8	3	23	1	82.07	1859.33	1231.06	7.67
1	FK223	J1	J	fish	2	8	11	0	8	3	21	1	NA	NA	NA	7.00
1	FK224	J1	J	fish	6	8	10	0	8	3	24	1	76.09	1769.63	1141.36	8.00
1	FK225	J1	J	fish	6	10	0	0	11	2	16	1	76.29	1772.68	1144.41	8.00
1	FK57	J2	J	control	13	9	0	0	9	2	22	1	74.40	1816.93	1115.97	11.00
1	FK58	J2	J	control	7	9	0	0	10	2	16	1	77.87	1868.96	1168.00	8.00
1	FK59	J2	J	control	5	10	10	0	8	3	25	1	84.61	1970.05	1269.09	8.33
1	FK144	J2	J	control	6	9	11	0	8	3	26	1	81.13	1917.84	1216.88	8.67
1	FK145	J2	J	control	3	8	10	0	8	3	21	1	76.50	1848.45	1147.49	7.00
1	FK146	J2	J	control	7	10	0	0	11	3	17	1	81.46	1922.83	1221.87	5.67
1	FK147	J2	J	control	6	11	0	0	11	3	17	1	85.27	1980.04	1279.08	5.67
1	FK148	J2	J	control	5	10	0	0	11	3	15	1	74.98	1825.72	1124.76	5.00
1	FK149	J2	J	control	4	2	9	0	8	3	15	1	86.68	2001.1	1300.14	5.00
1	FK150	J2	J	control	6	8	0	0	11	2	14	1	80.74	1912.13	1211.17	7.00
1	FK151	J2	J	control	4	6	8	0	9	3	18	1	80.16	1903.33	1202.37	6.00
1	FK152	J2	J	control	5	0	0	0	14	1	5	1	NA	NA	NA	5.00
1	FK153	J2	J	control	6	8	0	0	12	2	14	1	78.16	1873.29	1172.33	7.00
1	FK154	J2	J	control	5	7	10	0	9	3	22	1	91.00	2065.95	1364.99	7.33
1	FK155	J2	J	control	4	7	9	0	9	3	20	1	87.99	2020.84	1319.88	6.67
1	FK41	J2	J	fish	6	11	10	0	8	3	27	1	86.28	1926.93	1294.19	9.00
1	FK42	J2	J	fish	5	8	0	0	7	2	13	1	75.31	1762.41	1129.67	6.50
1	FK43	J2	J	fish	7	9	11	0	8	3	27	1	84.59	1901.53	1268.79	9.00
1	FK45	J2	J	fish	5	9	11	0	8	3	25	1	86.80	1934.68	1301.94	8.33
1	FK46	J2	J	fish	5	10	12	0	8	3	27	1	85.31	1912.41	1279.67	9.00
1	FK47	J2	J	fish	6	9	11	0	8	3	26	1	78.54	1810.78	1178.04	8.67
1	FK48	J2	J	fish	2	9	7	0	8	3	18	1	71.92	1711.58	1078.84	6.00
1	FK49	J2	J	fish	1	6	5	0	8	3	12	1	75.70	1768.3	1135.56	4.00
1	FK50	J2	J	fish	7	11	12	0	6	3	30	1	91.70	2008.19	1375.45	10.00
1	FK85	J2	J	fish	5	1	12	0	7	3	18	1	76.69	1783.03	1150.29	6.00
1	FK86	J2	J	fish	7	2	10	0	7	3	19	1	73.11	1729.41	1096.67	6.33
1	FK87	J2	J	fish	6	1	9	0	7	3	16	1	77.28	1791.88	1159.14	5.33
1	FK88	J2	J	fish	7	2	9	0	7	3	18	1	76.27	1776.75	1144.01	6.00
1	FK89	J2	J	fish	5	1	8	0	7	3	14	1	69.09	1669.09	1036.35	4.67
1	FK90	J2	J	fish	6	7	0	0	7	2	13	1	68.71	1663.36	1030.62	6.50
2	FK434	J2.1	J	control	4	1	0	0	11	2	5	1	63.52	1623.36	952.81	2.50
2	FK435	J2.1	J	control	6	0	0	0	11	1	6	1	72.80	1762.6	1092.05	6.00
2	FK436	J2.1	J	control	5	0	0	0	11	1	5	1	61.19	1588.47	917.92	5.00
2	FK437	J2.1	J	control	3	8	10	0	8	3	21	1	77.02	1825.86	1155.31	7.00
2	FK438	J2.1	J	control	6	8	11	0	8	3	25	1	85.96	1959.89	1289.34	8.33
2	FK439	J2.1	J	control	3	6	9	0	8	3	18	1	NA	NA	NA	6.00
2	FK440	J2.1	J	control	7	10	0	0	11	2	17	1	77.57	1834.05	1163.50	8.50
2	FK441	J2.1	J	control	2	4	0	0	9	3	6	1	62.19	1603.35	932.80	2.00
2	FK468	J2.1	J	control	4	5	6	0	9	3	15	1	63.03	1615.96	945.41	5.00
2	FK469	J2.1	J	control	4	0	0	0	9	1	4	1	56.24	1514.14	843.59	4.00
2	FK470	J2.1	J	control	3	5	6	0	9	3	14	1	64.67	1640.57	970.02	4.67
2	FK471	J2.1	J	control	0	0	0	0	NA	0	0	1	53.58	1474.29	803.74	NA
2	FK494	J2.1	J	control	6	0	0	0	13	1	6	1	69.13	1707.44	1036.89	6.00
2	FK490	J2.1	J	fish	4	7	8	0	9	3	19	1	NA	NA	NA	6.33
2	FK491	J2.1	J	fish	2	5	9	0	9	3	16	1	NA	NA	NA	5.33
2	FK492	J2.1	J	fish	4	7	8	0	9	3	19	1	71.16	1717.37	1067.44	6.33
2	FK493	J2.1	J	fish	3	10	0	0	11	2	13	1	68.00	1670	1020.07	6.50
2	FK523	J2.1	J	fish	3	8	8	0	8	3	19	1	71.84	1727.52	1077.59	6.33
2	FK524	J2.1	J	fish	8	7	0	0	10	1	15	1	67.13	1656.87	1006.94	15.00
2	FK525	J2.1	J	fish	5	9	7	0	8	3	21	1	68.26	1673.86	1023.93	7.00
2	FK526	J2.1	J	fish	6	11	12	0	8	3	29	1	NA	NA	NA	9.67
2	FK527	J2.1	J	fish	5	7	6	9	7	4	27	1	73.88	1758.2	1108.27	6.75
2	FK528	J2.1	J	fish	4	7	11	0	8	3	22	1	73.27	1749.03	1099.10	7.33
2	FK529	J2.1	J	fish	4	7	9	0	8	3	20	1	72.26	1733.88	1083.95	6.67
2	FK530	J2.1	J	fish	5	6	6	0	8	3	17	1	77.45	1811.63	1161.70	5.67
2	FK531	J2.1	J	fish	3	8	8	0	8	3	19	1	74.57	1768.44	1118.51	6.33
2	FK532	J2.1	J	fish	4	7	8	0	8	3	19	1	NA	NA	NA	6.33
2	FK533	J2.1	J	fish	3	6	6	0	8	3	15	1	71.18	1717.67	1067.74	5.00
4	FK730	J2.4	J	control	2	8	14	0	8	3	24	1	113.38	2297.33	1700.67	8.00
4	FK731	J2.4	J	control	5	13	20	0	10	3	38	1	93.84	2004.26	1407.60	12.67
4	FK732	J2.4	J	control	6	13	23	0	9	3	42	1	106.88	2199.83	1603.17	14.00
4	FK733	J2.4	J	control	4	11	14	0	8	3	29	1	102.86	2139.52	1542.86	9.67
4	FK734	J2.4	J	control	8	14	21	0	9	3	43	1	108.00	2216.63	1619.97	14.33
4	FK735	J2.4	J	control	4	10	11	0	8	3	25	1	109.48	2238.87	1642.21	8.33
4	FK736	J2.4	J	control	6	13	13	0	8	3	32	1	94.81	2018.78	1422.12	10.67
4	FK737	J2.4	J	control	6	11	11	0	8	3	28	1	85.82	1883.94	1287.28	9.33
4	FK738	J2.4	J	control	5	10	12	0	8	3	27	1	108.05	2217.37	1620.71	9.00
4	FK739	J2.4	J	control	4	10	12	0	8	3	26	1	108.10	2218.16	1621.50	8.67
4	FK740	J2.4	J	control	6	11	20	0	9	3	37	1	119.52	2389.41	1792.75	12.33
4	FK741	J2.4	J	control	5	12	14	0	8	3	31	1	102.36	2132.04	1535.38	10.33
4	FK742	J2.4	J	control	4	10	18	0	8	3	32	1	113.75	2302.96	1706.30	10.67
4	FK743	J2.4	J	control	6	13	16	0	8	3	35	1	109.92	2245.39	1648.73	11.67
4	FK744	J2.4	J	control	5	18	15	0	8	3	38	1	108.13	2218.58	1621.92	12.67
4	FK676	J2.4	J	fish	5	12	15	0	8	3	32	1	100.39	2125.68	1505.92	10.67
4	FK677	J2.4	J	fish	5	12	13	0	8	3	30	1	100.28	2123.99	1504.23	10.00
4	FK678	J2.4	J	fish	5	10	13	0	8	3	28	1	98.87	2102.8	1483.04	9.33
4	FK679	J2.4	J	fish	6	10	13	0	8	3	29	1	93.25	2018.49	1398.73	9.67
4	FK680	J2.4	J	fish	6	18	19	0	8	3	43	1	107.76	2236.2	1616.44	14.33
4	FK681	J2.4	J	fish	6	13	15	0	8	3	34	1	101.22	2138.09	1518.33	11.33
4	FK683	J2.4	J	fish	8	16	16	0	8	3	40	1	113.82	2327.1	1707.34	13.33
4	FK684	J2.4	J	fish	6	13	12	0	8	3	31	1	103.56	2173.14	1553.38	10.33
4	FK685	J2.4	J	fish	5	10	22	0	8	3	37	1	103.73	2175.76	1556.00	12.33
4	FK686	J2.4	J	fish	6	12	14	0	8	3	32	1	82.55	1858	1238.24	10.67
4	FK687	J2.4	J	fish	4	7	9	0	8	3	20	1	86.91	1923.45	1303.69	6.67
4	FK688	J2.4	J	fish	5	0	0	0	14	1	5	1	79.31	1809.37	1189.61	5.00
4	FK689	J2.4	J	fish	6	13	12	0	8	3	31	1	100.51	2127.44	1507.68	10.33
2	FK442	J3	J	control	6	12	0	0	10	2	18	1	78.88	1834.25	1183.23	9.00
2	FK443	J3	J	control	4	9	0	0	10	2	13	1	77.03	1806.53	1155.51	6.50
2	FK444	J3	J	control	7	13	0	0	10	2	20	1	79.96	1850.37	1199.35	10.00
2	FK472	J3	J	control	4	9	0	0	12	2	13	1	57.99	1520.94	869.92	6.50
2	FK473	J3	J	control	0	0	0	0	NA	0	0	1	NA	NA	NA	NA
2	FK474	J3	J	control	2	0	0	0	14	1	2	1	45.13	1328.03	677.01	2.00
2	FK511	J3	J	control	11	0	0	0	12	1	11	1	82.84	1893.68	1242.66	11.00
2	FK512	J3	J	control	6	0	0	0	13	1	6	1	78.60	1829.96	1178.94	6.00
2	FK513	J3	J	control	6	0	0	0	13	1	6	1	76.60	1799.99	1148.97	6.00
2	FK534	J3	J	control	7	0	0	0	14	1	7	1	69.41	1692.17	1041.15	7.00
2	FK535	J3	J	control	8	0	0	0	14	1	8	1	65.32	1630.82	979.80	8.00
2	FK375	J3	J	fish	3	7	0	0	10	2	10	1	57.28	1470.81	859.24	5.00
2	FK376	J3	J	fish	5	9	0	0	12	2	14	1	70.49	1668.85	1057.28	7.00
2	FK377	J3	J	fish	4	7	8	0	9	3	19	1	74.93	1735.56	1123.99	6.33
2	FK393	J3	J	fish	6	8	10	0	7	3	24	1	NA	NA	NA	8.00
2	FK394	J3	J	fish	6	9	13	0	7	3	28	1	75.26	1740.41	1128.84	9.33
2	FK421	J3	J	fish	4	8	9	0	8	3	21	1	68.33	1636.46	1024.89	7.00
2	FK422	J3	J	fish	3	6	9	0	8	3	18	1	72.54	1699.6	1088.03	6.00
2	FK423	J3	J	fish	6	8	12	0	8	3	26	1	74.17	1724.19	1112.62	8.67
2	FK424	J3	J	fish	5	7	9	0	8	3	21	1	NA	NA	NA	7.00
2	FK425	J3	J	fish	1	3	0	0	10	2	4	1	53.20	1409.63	798.06	2.00
2	FK426	J3	J	fish	4	6	8	0	8	3	18	1	68.71	1642.27	1030.70	6.00
2	FK427	J3	J	fish	5	10	9	0	8	3	24	1	NA	NA	NA	8.00
2	FK428	J3	J	fish	4	8	12	0	8	3	24	1	75.06	1737.4	1125.83	8.00
2	FK429	J3	J	fish	5	11	15	0	8	3	31	1	81.15	1828.86	1217.29	10.33
2	FK430	J3	J	fish	5	9	15	0	8	3	29	1	82.70	1852.06	1240.49	9.67
1	FK28	J4	J	control	4	10	9	0	8	3	23	1	89.66	1974.35	1344.83	7.67
1	FK29	J4	J	control	4	7	9	0	8	3	20	1	92.23	2012.96	1383.44	6.67
1	FK30	J4	J	control	3	8	9	0	8	3	20	1	94.40	2045.55	1416.03	6.67
1	FK169	J4	J	control	6	9	0	0	11	2	15	1	80.08	1830.7	1201.18	7.50
1	FK170	J4	J	control	0	0	0	0	NA	0	0	1	NA	NA	NA	NA
1	FK171	J4	J	control	4	6	10	0	9	3	20	1	75.24	1758.12	1128.60	6.67
1	FK175	J4	J	control	4	8	11	0	8	3	23	1	81.89	1857.84	1228.32	7.67
1	FK176	J4	J	control	4	9	15	0	8	3	28	1	90.53	1987.53	1358.01	9.33
1	FK177	J4	J	control	6	10	11	0	8	3	27	1	91.58	2003.28	1373.76	9.00
1	FK91	J4	J	fish	4	2	0	0	8	2	6	0	NA	NA	NA	3.00
1	FK92	J4	J	fish	6	8	8	0	8	3	22	1	75.60	1772.6	1134.01	7.33
1	FK93	J4	J	fish	3	7	8	0	8	3	18	1	75.52	1771.33	1132.74	6.00
1	FK94	J4	J	fish	7	8	0	0	8	2	15	0	NA	NA	NA	7.50
1	FK95	J4	J	fish	5	8	8	0	8	3	21	1	77.17	1796.12	1157.53	7.00
1	FK96	J4	J	fish	3	7	6	0	6	3	16	1	85.98	1928.31	1289.72	5.33
1	FK97	J4	J	fish	4	6	7	0	8	3	17	1	72.87	1731.64	1093.05	5.67
1	FK98	J4	J	fish	5	9	8	0	8	3	22	1	72.39	1724.39	1085.80	7.33
1	FK99	J4	J	fish	6	8	8	0	8	3	22	1	73.94	1747.75	1109.16	7.33
1	FK100	J4	J	fish	5	7	9	0	8	3	21	1	79.23	1827.06	1188.47	7.00
1	FK101	J4	J	fish	6	5	6	0	8	3	17	1	75.12	1765.34	1126.75	5.67
1	FK102	J4	J	fish	5	6	8	0	8	3	19	1	NA	NA	NA	6.33
1	FK103	J4	J	fish	5	9	9	0	8	3	23	1	80.26	1842.56	1203.97	7.67
1	FK104	J4	J	fish	6	9	8	0	8	3	23	1	77.02	1793.86	1155.27	7.67
1	FK105	J4	J	fish	5	9	9	0	8	3	23	1	73.80	1745.52	1106.93	7.67
1	FK213	LC3.1	LC	control	4	5	0	0	10	2	9	1	60.96	1524.92	914.34	4.50
1	FK214	LC3.1	LC	control	3	1	6	0	8	3	10	1	55.14	1437.67	827.09	3.33
1	FK276	LC3.1	LC	control	3	3	7	0	7	3	13	1	53.80	1417.53	806.95	4.33
1	FK277	LC3.1	LC	control	3	5	7	0	7	3	15	1	54.87	1433.67	823.09	5.00
1	FK279	LC3.1	LC	control	5	3	9	0	8	3	17	1	65.41	1591.66	981.08	5.67
1	FK280	LC3.1	LC	control	2	4	8	8	7	4	22	1	NA	NA	NA	5.50
1	FK282	LC3.1	LC	control	3	3	8	0	7	3	14	1	51.60	1384.6	774.02	4.67
1	FK283	LC3.1	LC	control	6	1	11	0	8	3	18	1	69.59	1654.36	1043.78	6.00
1	FK284	LC3.1	LC	control	4	8	12	0	8	3	24	1	66.54	1608.74	998.16	8.00
1	FK285	LC3.1	LC	control	4	8	0	0	8	1	12	1	78.80	1792.51	1181.93	12.00
1	FK286	LC3.1	LC	control	3	3	14	0	7	3	20	1	56.75	1461.78	851.20	6.67
1	FK287	LC3.1	LC	control	4	5	7	11	9	4	27	1	60.52	1518.43	907.85	6.75
1	FK288	LC3.1	LC	control	3	3	7	0	7	3	13	1	63.08	1556.72	946.14	4.33
1	FK289	LC3.1	LC	control	3	6	13	0	8	3	22	1	66.00	1600.57	989.99	7.33
1	FK290	LC3.1	LC	control	3	2	11	0	7	3	16	1	61.47	1532.62	922.04	5.33
1	FK343	LC3.1	LC	fish	7	5	8	0	9	3	20	1	62.11	1504.63	931.63	6.67
1	FK344	LC3.1	LC	fish	3	4	0	0	8	2	7	0	NA	NA	NA	3.50
1	FK210	LC3.1	LC	fish	4	6	0	0	11	2	10	1	66.19	1565.9	992.90	5.00
1	FK236	LC3.1	LC	fish	2	3	5	0	7	3	10	1	56.67	1423.1	850.10	3.33
1	FK237	LC3.1	LC	fish	4	6	0	0	10	2	10	1	54.98	1397.74	824.74	5.00
1	FK238	LC3.1	LC	fish	3	0	0	0	7	1	3	0	NA	NA	NA	3.00
1	FK239	LC3.1	LC	fish	4	6	10	11	7	4	31	1	67.08	1579.16	1006.16	7.75
1	FK240	LC3.1	LC	fish	2	6	6	10	7	4	24	1	57.02	1428.35	855.35	6.00
1	FK241	LC3.1	LC	fish	5	6	6	0	8	3	17	1	65.91	1561.65	988.65	5.67
1	FK242	LC3.1	LC	fish	2	5	2	0	9	3	9	1	58.91	1456.7	883.70	3.00
1	FK244	LC3.1	LC	fish	4	6	8	10	9	4	28	1	64.05	1533.8	960.80	7.00
1	FK246	LC3.1	LC	fish	6	0	0	0	13	1	6	1	59.01	1458.11	885.11	6.00
1	FK248	LC3.1	LC	fish	4	5	6	0	8	3	15	1	55.23	1401.4	828.40	5.00
1	FK249	LC3.1	LC	fish	3	4	0	0	11	2	7	1	56.43	1419.38	846.38	3.50
1	FK250	LC3.1	LC	fish	6	7	11	0	8	3	24	1	79.09	1759.35	1186.35	8.00
4	FK711	LC3.3	LC	control	2	4	0	0	11	2	6	1	55.82	1446.6	837.29	3.00
4	FK712	LC3.3	LC	control	4	5	6	0	8	3	15	1	62.83	1551.69	942.38	5.00
4	FK713	LC3.3	LC	control	5	4	0	0	10	2	9	1	67.50	1621.75	1012.44	4.50
4	FK714	LC3.3	LC	control	1	0	0	0	13	1	1	1	51.31	1379	769.69	1.00
4	FK715	LC3.3	LC	control	3	6	0	0	8	2	8	1	58.39	1485.14	875.83	4.00
4	FK716	LC3.3	LC	control	3	4	4	0	8	3	11	1	61.20	1527.34	918.03	3.67
4	FK717	LC3.3	LC	control	4	6	0	0	10	2	10	1	71.39	1680.11	1070.80	5.00
4	FK718	LC3.3	LC	control	2	4	0	0	9	2	6	1	71.22	1677.64	1068.33	3.00
4	FK720	LC3.3	LC	control	6	0	0	0	11	1	6	1	65.02	1584.65	975.34	6.00
4	FK746	LC3.3	LC	control	4	7	8	0	8	3	19	1	72.83	1701.72	1092.41	6.33
4	FK747	LC3.3	LC	control	4	5	6	0	8	3	15	1	66.51	1606.98	997.67	5.00
4	FK748	LC3.3	LC	control	4	6	7	0	7	3	17	1	81.74	1835.44	1226.13	5.67
4	FK749	LC3.3	LC	control	4	8	6	0	8	3	18	1	79.52	1802.15	1192.84	6.00
4	FK762	LC3.3	LC	control	4	6	7	0	8	3	17	1	75.59	1743.19	1133.88	5.67
4	FK726	LC3.3	LC	fish	4	5	8	0	8	3	17	1	83.60	1855.28	1254.04	5.67
4	FK754	LC3.3	LC	fish	9	0	0	0	10	1	9	1	77.74	1767.37	1166.13	9.00
4	FK755	LC3.3	LC	fish	3	0	0	0	14	1	3	1	73.70	1706.81	1105.57	3.00
4	FK756	LC3.3	LC	fish	4	10	8	0	8	3	22	1	85.63	1885.74	1284.50	7.33
4	FK757	LC3.3	LC	fish	5	6	0	0	10	2	11	1	79.09	1787.6	1186.36	5.50
4	FK804	LC3.3	LC	fish	4	4	5	0	8	3	13	1	75.60	1735.26	1134.02	4.33
4	FK805	LC3.3	LC	fish	4	5	0	0	8	2	9	0	NA	NA	NA	4.50
4	FK806	LC3.3	LC	fish	5	0	0	0	13	1	5	1	66.92	1604.98	1003.74	5.00
4	FK807	LC3.3	LC	fish	3	6	5	0	9	3	14	1	72.13	1683.22	1081.98	4.67
4	FK808	LC3.3	LC	fish	4	4	0	0	11	2	8	1	71.33	1671.12	1069.88	4.00
4	FK809	LC3.3	LC	fish	3	2	0	0	12	2	5	1	63.76	1557.61	956.37	2.50
4	FK810	LC3.3	LC	fish	3	5	6	0	8	3	14	1	73.27	1700.27	1099.03	4.67
4	FK812	LC3.3	LC	fish	2	7	0	0	10	2	9	1	76.74	1752.36	1151.12	4.50
4	FK888	LC3.3	LC	fish	5	6	0	0	9	2	11	1	79.96	1800.58	1199.34	5.50
4	FK889	LC3.3	LC	fish	4	14	6	0	8	3	24	1	84.52	1869.04	1267.80	8.00
2	FK452	LC3.5	LC	control	2	6	0	0	11	2	8	1	90.26	2039.85	1353.97	4.00
2	FK453	LC3.5	LC	control	4	7	0	0	11	2	11	1	81.12	1902.65	1216.77	5.50
2	FK454	LC3.5	LC	control	4	9	0	0	11	2	13	1	NA	NA	NA	6.50
2	FK455	LC3.5	LC	control	4	9	0	0	11	2	13	1	95.28	2115.01	1429.13	6.50
2	FK456	LC3.5	LC	control	4	6	0	0	11	2	10	1	90.88	2049.06	1363.18	5.00
2	FK457	LC3.5	LC	control	4	7	0	0	11	2	11	1	84.12	1947.72	1261.84	5.50
2	FK458	LC3.5	LC	control	5	8	0	0	11	2	13	1	88.59	2014.78	1328.90	6.50
2	FK459	LC3.5	LC	control	6	7	9	0	9	3	22	1	89.69	2031.18	1345.30	7.33
2	FK460	LC3.5	LC	control	4	5	7	0	9	3	16	1	97.43	2147.26	1461.38	5.33
2	FK461	LC3.5	LC	control	9	12	11	0	7	3	32	1	97.37	2146.45	1460.57	10.67
2	FK462	LC3.5	LC	control	4	7	9	0	8	3	20	1	92.40	2071.85	1385.97	6.67
2	FK463	LC3.5	LC	control	4	6	7	0	9	3	17	1	92.94	2079.98	1394.10	5.67
2	FK464	LC3.5	LC	control	4	8	11	0	9	3	23	1	91.61	2060.06	1374.18	7.67
2	FK465	LC3.5	LC	control	3	6	8	0	9	3	17	1	96.31	2130.5	1444.62	5.67
2	FK466	LC3.5	LC	control	5	8	9	0	8	3	22	1	89.62	2030.19	1344.31	7.33
2	FK475	LC3.5	LC	fish	3	8	11	0	8	3	22	1	NA	NA	NA	7.33
2	FK476	LC3.5	LC	fish	4	8	9	0	8	3	21	1	96.25	2121.18	1443.68	7.00
2	FK477	LC3.5	LC	fish	6	10	0	0	10	2	16	1	NA	NA	NA	8.00
2	FK478	LC3.5	LC	fish	8	12	0	0	10	2	20	1	86.70	1977.94	1300.44	10.00
2	FK479	LC3.5	LC	fish	4	8	5	0	9	3	17	1	78.12	1849.26	1171.76	5.67
2	FK480	LC3.5	LC	fish	4	12	8	0	9	3	24	1	81.96	1906.86	1229.36	8.00
2	FK481	LC3.5	LC	fish	5	10	10	0	9	3	25	1	80.99	1892.39	1214.89	8.33
2	FK482	LC3.5	LC	fish	4	8	9	0	9	3	21	1	85.35	1957.73	1280.23	7.00
2	FK483	LC3.5	LC	fish	3	9	9	0	9	3	21	1	87.33	1987.41	1309.91	7.00
2	FK485	LC3.5	LC	fish	6	0	0	0	13	1	6	1	NA	NA	NA	6.00
2	FK486	LC3.5	LC	fish	5	10	8	0	8	3	23	1	NA	NA	NA	7.67
2	FK487	LC3.5	LC	fish	3	11	9	0	8	3	23	1	87.93	1996.43	1318.93	7.67
2	FK488	LC3.5	LC	fish	4	10	7	0	8	3	21	1	NA	NA	NA	7.00
2	FK489	LC3.5	LC	fish	4	9	10	0	8	3	23	1	NA	NA	NA	7.67
1	FK60	LC3.6	LC	control	2	7	8	0	8	3	17	1	82.27	1920.14	1234.08	5.67
1	FK61	LC3.6	LC	control	7	8	0	0	11	2	15	1	81.76	1912.51	1226.45	7.50
1	FK62	LC3.6	LC	control	5	9	10	0	8	3	24	1	87.29	1995.43	1309.37	8.00
1	FK63	LC3.6	LC	control	4	11	10	0	8	3	25	1	88.89	2019.39	1333.33	8.33
1	FK64	LC3.6	LC	control	2	10	11	0	8	3	23	1	88.11	2007.7	1321.64	7.67
1	FK65	LC3.6	LC	control	3	10	11	0	9	3	24	1	84.83	1958.54	1272.48	8.00
1	FK66	LC3.6	LC	control	5	11	10	0	8	3	26	1	86.56	1984.48	1298.42	8.67
1	FK67	LC3.6	LC	control	4	10	10	0	8	3	24	1	87.92	2004.9	1318.84	8.00
1	FK68	LC3.6	LC	control	5	10	9	0	8	3	24	1	92.02	2066.33	1380.27	8.00
1	FK69	LC3.6	LC	control	6	10	0	0	10	2	16	1	85.72	1971.93	1285.87	8.00
1	FK70	LC3.6	LC	control	8	7	0	0	9	2	15	1	82.63	1925.55	1239.49	7.50
1	FK71	LC3.6	LC	control	4	10	10	0	8	3	24	1	88.66	2015.93	1329.87	8.00
1	FK72	LC3.6	LC	control	8	11	0	0	8	2	19	1	89.64	2030.62	1344.56	9.50
1	FK73	LC3.6	LC	control	7	11	13	0	8	3	31	1	94.00	2096.09	1410.03	10.33
1	FK74	LC3.6	LC	control	7	9	12	0	8	3	28	1	97.75	2152.33	1466.27	9.33
1	FK38	LC3.6	LC	fish	7	10	8	0	7	3	25	1	81.92	1952.22	1228.87	8.33
1	FK39	LC3.6	LC	fish	5	10	8	0	8	3	23	1	70.51	1780.94	1057.59	7.67
1	FK40	LC3.6	LC	fish	7	9	8	0	7	3	24	1	78.37	1898.87	1175.52	8.00
1	FK51	LC3.6	LC	fish	9	7	0	0	10	2	16	1	76.78	1874.98	1151.63	8.00
1	FK52	LC3.6	LC	fish	13	6	0	0	9	2	19	1	72.01	1803.49	1080.14	9.50
1	FK53	LC3.6	LC	fish	8	6	0	0	9	2	14	1	72.70	1813.9	1090.55	7.00
1	FK54	LC3.6	LC	fish	9	12	0	0	11	2	21	1	85.10	1999.88	1276.53	10.50
1	FK55	LC3.6	LC	fish	8	11	0	0	11	2	19	1	84.14	1985.43	1262.08	9.50
1	FK56	LC3.6	LC	fish	2	8	9	0	9	3	19	1	79.00	1908.32	1184.97	6.33
1	FK106	LC3.6	LC	fish	6	6	0	0	9	2	12	1	74.79	1845.17	1121.82	6.00
1	FK107	LC3.6	LC	fish	7	6	0	0	9	2	13	1	NA	NA	NA	6.50
1	FK108	LC3.6	LC	fish	5	8	7	0	8	3	20	1	NA	NA	NA	6.67
1	FK109	LC3.6	LC	fish	7	8	7	0	9	3	22	1	85.18	2001.06	1277.71	7.33
1	FK110	LC3.6	LC	fish	5	7	10	0	8	3	22	1	81.87	1951.39	1228.04	7.33
1	FK111	LC3.6	LC	fish	6	7	9	0	8	3	22	1	77.85	1891.15	1167.80	7.33
2	FK390	LC3.7	LC	control	5	5	0	0	11	2	10	1	73.84	1748.21	1107.67	5.00
2	FK391	LC3.7	LC	control	5	6	0	0	11	2	11	1	78.23	1814.05	1173.51	5.50
2	FK392	LC3.7	LC	control	2	4	0	0	12	2	6	1	77.82	1807.88	1167.34	3.00
2	FK445	LC3.7	LC	control	2	2	6	0	9	3	10	1	NA	NA	NA	3.33
2	FK446	LC3.7	LC	control	3	6	0	0	11	2	9	1	NA	NA	NA	4.50
2	FK447	LC3.7	LC	control	3	4	2	0	8	3	9	1	NA	NA	NA	3.00
2	FK499	LC3.7	LC	control	7	6	0	0	11	2	13	1	NA	NA	NA	6.50
2	FK502	LC3.7	LC	control	1	2	0	0	10	2	3	1	NA	NA	NA	1.50
2	FK504	LC3.7	LC	control	1	1	0	0	10	2	2	1	66.13	1632.52	991.98	1.00
2	FK505	LC3.7	LC	control	4	5	0	0	11	2	9	1	NA	NA	NA	4.50
2	FK410	LC3.7	LC	fish	3	1	6	0	8	3	10	1	90.49	2012.23	1357.37	3.33
2	FK411	LC3.7	LC	fish	3	5	7	0	8	3	15	1	91.69	2030.22	1375.36	5.00
2	FK412	LC3.7	LC	fish	1	3	4	0	8	3	8	1	82.56	1893.2	1238.34	2.67
2	FK413	LC3.7	LC	fish	2	4	0	0	8	2	6	1	80.63	1864.35	1209.49	3.00
2	FK414	LC3.7	LC	fish	2	0	0	0	8	1	2	1	84.29	1919.15	1264.29	2.00
2	FK415	LC3.7	LC	fish	2	6	0	0	8	2	8	1	70.80	1716.8	1061.94	4.00
2	FK416	LC3.7	LC	fish	2	7	5	0	8	3	14	1	82.82	1897.15	1242.29	4.67
2	FK417	LC3.7	LC	fish	2	6	7	0	8	3	15	1	85.53	1937.75	1282.89	5.00
2	FK418	LC3.7	LC	fish	4	3	5	0	8	3	12	1	NA	NA	NA	4.00
2	FK419	LC3.7	LC	fish	5	3	6	0	9	3	14	1	78.18	1827.5	1172.64	4.67
2	FK420	LC3.7	LC	fish	2	8	7	0	8	3	17	1	NA	NA	NA	5.67
2	FK448	LC3.7	LC	fish	1	5	5	0	8	3	11	1	84.77	1926.35	1271.49	3.67
2	FK449	LC3.7	LC	fish	4	7	0	0	9	2	11	1	76.72	1805.7	1150.84	5.50
2	FK450	LC3.7	LC	fish	5	7	0	0	11	2	12	1	92.30	2039.32	1384.46	6.00
2	FK451	LC3.7	LC	fish	2	5	5	0	8	3	12	1	78.16	1827.2	1172.34	4.00
2	FK506	LC3.9	LC	control	3	7	0	0	10	2	10	1	71.40	1699.57	1071.06	5.00
2	FK507	LC3.9	LC	control	7	10	0	0	12	2	17	1	NA	NA	NA	8.50
2	FK509	LC3.9	LC	control	5	8	0	0	12	2	13	1	68.57	1657.09	1028.58	6.50
2	FK539	LC3.9	LC	control	5	11	12	0	8	3	28	1	81.11	1845.14	1216.63	9.33
2	FK540	LC3.9	LC	control	3	6	0	0	11	2	9	1	80.25	1832.21	1203.70	4.50
2	FK541	LC3.9	LC	control	5	8	14	0	8	3	27	1	87.54	1941.61	1313.10	9.00
2	FK543	LC3.9	LC	control	0	0	0	0	NA	0	0	1	44.55	1296.75	668.24	NA
2	FK544	LC3.9	LC	control	2	4	0	0	10	2	6	1	50.36	1383.86	755.35	3.00
2	FK545	LC3.9	LC	control	5	0	0	0	12	1	5	1	57.24	1487.14	858.63	5.00
2	FK546	LC3.9	LC	control	7	12	15	0	8	3	34	1	79.91	1827.12	1198.61	11.33
2	FK547	LC3.9	LC	control	2	3	12	0	8	3	17	1	77.91	1797.15	1168.64	5.67
2	FK569	LC3.9	LC	control	2	0	0	0	10	1	2	1	NA	NA	NA	2.00
2	FK570	LC3.9	LC	control	3	8	9	0	9	3	20	1	70.98	1693.24	1064.73	6.67
2	FK395	LC3.9	LC	fish	6	2	9	0	8	3	17	1	80.01	1858.07	1200.18	5.67
2	FK396	LC3.9	LC	fish	6	9	12	0	8	3	27	1	79.92	1856.69	1198.80	9.00
2	FK397	LC3.9	LC	fish	3	0	0	0	8	1	3	1	66.54	1656.05	998.16	3.00
2	FK398	LC3.9	LC	fish	6	4	12	0	8	3	22	1	78.75	1839.09	1181.20	7.33
2	FK399	LC3.9	LC	fish	6	7	9	0	8	3	22	1	76.94	1811.97	1154.08	7.33
2	FK400	LC3.9	LC	fish	6	7	10	0	8	3	23	1	80.50	1865.35	1207.46	7.67
2	FK401	LC3.9	LC	fish	6	8	13	0	8	3	27	1	80.36	1863.24	1205.35	9.00
2	FK402	LC3.9	LC	fish	5	8	12	0	8	3	25	1	NA	NA	NA	8.33
2	FK403	LC3.9	LC	fish	6	9	11	0	8	3	26	1	85.86	1945.77	1287.88	8.67
2	FK404	LC3.9	LC	fish	3	6	10	0	9	3	19	1	69.76	1704.36	1046.47	6.33
2	FK405	LC3.9	LC	fish	4	11	0	0	10	2	15	1	67.29	1667.3	1009.41	7.50
2	FK406	LC3.9	LC	fish	3	3	10	0	8	3	16	1	76.52	1805.76	1147.87	5.33
2	FK407	LC3.9	LC	fish	7	9	10	0	7	3	26	1	83.60	1911.94	1254.05	8.67
2	FK408	LC3.9	LC	fish	5	11	9	0	8	3	25	1	84.96	1932.33	1274.44	8.33
2	FK409	LC3.9	LC	fish	5	8	11	0	8	3	24	1	81.21	1876.06	1218.17	8.00
4	FK690	M10	M	control	5	9	0	0	9	2	14	1	85.73	1880.17	1286.02	7.00
4	FK691	M10	M	control	3	0	0	0	12	1	3	1	74.72	1714.99	1120.84	3.00
4	FK693	M10	M	control	3	9	0	0	10	2	12	1	92.91	1987.78	1393.63	6.00
4	FK694	M10	M	control	2	6	0	0	10	2	8	1	80.49	1801.57	1207.42	4.00
4	FK695	M10	M	control	3	5	0	0	10	2	8	1	81.16	1811.53	1217.38	4.00
4	FK697	M10	M	control	5	9	0	0	10	2	14	1	96.18	2036.9	1442.75	7.00
4	FK700	M10	M	control	3	7	10	0	8	3	20	1	87.87	1912.14	1317.99	6.67
4	FK701	M10	M	control	6	6	11	0	8	3	23	1	97.50	2056.67	1462.52	7.67
4	FK702	M10	M	control	4	6	12	0	8	3	22	1	82.24	1827.74	1233.59	7.33
4	FK705	M10	M	control	4	8	0	0	10	2	12	1	76.17	1736.64	1142.49	6.00
4	FK706	M10	M	control	2	11	12	0	10	3	25	1	95.20	2022.19	1428.04	8.33
4	FK707	M10	M	control	4	9	11	0	10	3	24	1	101.67	2119.24	1525.09	8.00
4	FK708	M10	M	control	8	8	0	0	9	2	16	1	96.82	2046.51	1452.36	8.00
4	FK709	M10	M	control	5	10	0	0	10	2	15	1	90.12	1945.93	1351.78	7.50
4	FK710	M10	M	control	7	12	17	0	10	3	36	1	119.96	2393.61	1799.46	12.00
4	FK753	M10	M	fish	5	0	0	0	13	1	5	1	73.20	1651.93	1098.06	5.00
4	FK785	M10	M	fish	1	6	9	0	9	3	16	1	78.73	1734.84	1180.97	5.33
4	FK839	M10	M	fish	3	7	0	0	10	2	10	1	79.04	1739.51	1185.64	5.00
4	FK840	M10	M	fish	3	6	0	0	10	2	9	1	64.20	1516.93	963.06	4.50
4	FK841	M10	M	fish	3	8	17	0	10	3	28	1	98.61	2032.97	1479.10	9.33
4	FK843	M10	M	fish	3	8	6	0	8	3	17	1	93.85	1961.64	1407.77	5.67
4	FK844	M10	M	fish	3	4	2	0	8	3	9	1	79.15	1741.13	1187.26	3.00
4	FK848	M10	M	fish	3	5	6	0	8	3	14	1	92.83	1946.31	1392.44	4.67
4	FK886	M10	M	fish	3	3	0	0	11	2	6	1	70.48	1611.12	1057.25	3.00
4	FK887	M10	M	fish	5	5	0	0	11	2	10	1	78.96	1738.22	1184.35	5.00
4	FK842	M10	M	fish	2	1	1	0	10	3	4	1	92.31	1938.58	1384.71	1.33
4	FK845	M10	M	fish	4	3	5	0	8	3	12	1	95.15	1981.16	1427.29	4.00
4	FK846	M10	M	fish	2	6	8	0	8	3	16	1	83.61	1807.98	1254.11	5.33
4	FK849	M10	M	fish	3	6	0	0	10	2	9	1	81.59	1777.67	1223.80	4.50
1	FK135	M12	M	control	5	5	0	0	10	2	10	1	79.89	1855.41	1198.40	5.00
1	FK136	M12	M	control	7	6	0	0	12	2	13	1	76.71	1807.73	1150.72	6.50
1	FK137	M12	M	control	4	0	0	0	10	1	4	1	74.67	1777.07	1120.06	4.00
1	FK138	M12	M	control	5	6	7	0	8	3	18	1	79.34	1847.17	1190.16	6.00
1	FK139	M12	M	control	7	7	0	0	11	2	14	1	89.83	2004.42	1347.41	7.00
1	FK140	M12	M	control	4	5	0	0	10	2	9	1	71.39	1727.87	1070.86	4.50
1	FK141	M12	M	control	4	7	0	0	9	2	11	1	76.68	1807.18	1150.17	5.50
1	FK142	M12	M	control	6	6	0	0	10	2	12	1	66.26	1650.87	993.86	6.00
1	FK143	M12	M	control	4	6	0	0	10	2	10	1	NA	NA	NA	5.00
1	FK161	M12	M	control	4	6	0	0	9	2	10	1	70.22	1710.25	1053.24	5.00
1	FK163	M12	M	control	5	1	6	0	8	3	12	1	85.35	1937.3	1280.29	4.00
1	FK165	M12	M	control	6	0	0	0	14	1	6	1	75.20	1784.94	1127.93	6.00
1	FK345	M12	M	fish	2	0	0	0	7	1	2	0	NA	NA	NA	2.00
1	FK346	M12	M	fish	4	8	8	0	7	3	20	1	83.23	1870.7	1248.48	6.67
1	FK347	M12	M	fish	4	7	10	0	9	3	21	1	87.41	1933.34	1311.12	7.00
1	FK348	M12	M	fish	4	8	9	0	9	3	21	1	89.18	1959.87	1337.65	7.00
1	FK349	M12	M	fish	3	4	9	8	6	4	24	1	90.08	1973.46	1351.24	6.00
1	FK351	M12	M	fish	5	7	9	0	9	3	21	1	85.85	1910.03	1287.81	7.00
1	FK352	M12	M	fish	4	7	6	0	9	3	17	1	79.45	1813.99	1191.77	5.67
1	FK353	M12	M	fish	8	6	0	0	11	2	14	1	72.73	1713.2	1090.98	7.00
1	FK354	M12	M	fish	5	8	6	0	9	3	19	1	74.33	1737.12	1114.90	6.33
1	FK355	M12	M	fish	5	6	7	0	9	3	18	1	86.36	1917.59	1295.37	6.00
1	FK356	M12	M	fish	4	6	0	0	9	2	10	1	75.19	1750.12	1127.90	5.00
1	FK357	M12	M	fish	3	6	9	0	9	3	18	1	76.94	1776.32	1154.10	6.00
1	FK358	M12	M	fish	4	5	0	0	9	2	9	1	72.21	1705.41	1083.19	4.50
1	FK359	M12	M	fish	1	5	0	0	9	2	6	1	79.68	1817.47	1195.25	3.00
2	FK378	M2	M	control	4	6	0	0	10	2	10	1	74.25	1681.14	1113.73	5.00
2	FK379	M2	M	control	4	7	0	0	11	2	11	1	69.32	1607.18	1039.77	5.50
2	FK380	M2	M	control	5	9	0	0	10	2	14	1	73.59	1671.25	1103.84	7.00
2	FK381	M2	M	control	6	7	0	0	10	2	13	1	76.60	1716.43	1149.02	6.50
2	FK382	M2	M	control	4	4	9	0	9	3	17	1	81.26	1786.37	1218.96	5.67
2	FK383	M2	M	control	4	8	0	0	11	2	12	1	NA	NA	NA	6.00
2	FK384	M2	M	control	5	7	0	0	10	2	12	1	81.38	1788.04	1220.63	6.00
2	FK385	M2	M	control	5	9	0	0	10	2	14	1	75.04	1692.99	1125.58	7.00
2	FK386	M2	M	control	4	9	0	0	10	2	13	1	NA	NA	NA	6.50
2	FK387	M2	M	control	4	8	0	0	10	2	12	1	81.09	1783.74	1216.33	6.00
2	FK388	M2	M	control	5	8	0	0	10	2	13	1	75.71	1703.05	1135.64	6.50
2	FK389	M2	M	control	5	7	0	0	10	2	12	1	NA	NA	NA	6.00
2	FK431	M2	M	control	3	8	0	0	10	2	11	1	66.41	1563.59	996.18	5.50
2	FK432	M2	M	control	4	6	10	0	10	3	20	1	80.79	1779.19	1211.78	6.67
2	FK433	M2	M	control	4	8	0	0	10	2	12	1	72.69	1657.73	1090.32	6.00
2	FK360	M2	M	fish	2	0	0	0	13	1	2	1	76.83	1707.18	1152.46	2.00
2	FK361	M2	M	fish	5	10	11	0	10	3	26	1	78.77	1736.33	1181.61	8.67
2	FK362	M2	M	fish	6	9	11	0	10	3	26	1	80.42	1761	1206.28	8.67
2	FK363	M2	M	fish	4	12	13	0	9	3	29	1	91.90	1933.26	1378.54	9.67
2	FK364	M2	M	fish	1	7	12	0	9	3	20	1	84.93	1828.69	1273.97	6.67
2	FK365	M2	M	fish	6	9	11	0	7	3	26	1	81.94	1783.84	1229.12	8.67
2	FK366	M2	M	fish	2	10	0	0	11	2	12	1	NA	NA	NA	6.00
2	FK367	M2	M	fish	3	7	0	0	11	2	10	1	77.78	1721.35	1166.63	5.00
2	FK368	M2	M	fish	7	0	0	0	13	1	7	1	72.82	1647	1092.28	7.00
2	FK369	M2	M	fish	5	0	0	0	13	1	5	1	77.10	1711.24	1156.52	5.00
2	FK370	M2	M	fish	4	9	0	0	10	2	13	1	74.95	1678.98	1124.26	6.50
2	FK371	M2	M	fish	2	6	6	0	9	3	14	1	NA	NA	NA	4.67
2	FK372	M2	M	fish	5	5	0	0	10	2	10	1	72.36	1640.08	1085.36	5.00
2	FK373	M2	M	fish	6	4	0	0	10	2	10	1	74.89	1678.01	1123.29	5.00
2	FK374	M2	M	fish	5	11	0	0	10	2	16	1	80.59	1763.59	1208.87	8.00
1	FK1	M5	M	control	5	8	11	0	8	3	24	1	72.43	1718.34	1086.45	8.00
1	FK4	M5	M	control	3	4	6	16	7	4	29	1	86.17	1924.51	1292.62	7.25
1	FK5	M5	M	control	2	6	9	0	8	3	17	1	71.31	1701.5	1069.61	5.67
1	FK6	M5	M	control	3	7	7	0	8	3	17	1	69.50	1674.34	1042.45	5.67
1	FK7	M5	M	control	4	8	7	16	7	4	35	1	76.83	1784.4	1152.51	8.75
1	FK8	M5	M	control	7	0	0	0	11	1	7	1	67.90	1650.38	1018.49	7.00
1	FK9	M5	M	control	6	8	11	0	7	3	28	1	81.97	1861.49	1229.60	9.33
1	FK10	M5	M	control	4	9	15	0	9	3	28	1	77.22	1790.18	1158.29	9.33
1	FK11	M5	M	control	6	5	0	0	12	2	11	1	63.93	1590.85	958.96	5.50
1	FK12	M5	M	control	4	8	10	0	8	3	22	1	79.90	1830.46	1198.57	7.33
1	FK13	M5	M	control	5	8	7	0	9	3	20	1	80.43	1838.31	1206.42	6.67
1	FK14	M5	M	control	1	7	7	0	8	3	14	1	71.13	1698.91	1067.02	4.67
1	FK15	M5	M	control	4	9	7	0	8	3	20	1	82.19	1864.7	1232.81	6.67
1	FK75	M5	M	control	4	8	0	0	7	2	12	1	68.42	1658.13	1026.24	6.00
1	FK76	M5	M	control	6	8	11	0	7	3	25	1	92.40	2017.88	1385.99	8.33
1	FK112	M5	M	fish	4	8	1	0	7	3	13	1	68.78	1608.94	1031.68	4.33
1	FK115	M5	M	fish	4	6	6	0	9	3	16	1	NA	NA	NA	5.33
1	FK116	M5	M	fish	1	8	4	0	8	3	13	1	70.24	1630.81	1053.55	4.33
1	FK117	M5	M	fish	3	4	7	0	9	3	14	1	66.64	1576.88	999.62	4.67
1	FK118	M5	M	fish	3	6	6	0	7	3	15	1	67.00	1582.29	1005.03	5.00
1	FK119	M5	M	fish	4	7	7	0	7	3	18	1	68.35	1602.53	1025.27	6.00
1	FK132	M5	M	fish	5	7	7	8	6	4	27	1	80.15	1779.51	1202.25	6.75
1	FK133	M5	M	fish	4	7	8	10	6	4	29	1	81.90	1805.69	1228.43	7.25
1	FK186	M5	M	fish	9	8	0	0	12	2	17	1	67.21	1585.45	1008.19	8.50
1	FK187	M5	M	fish	4	6	8	0	9	3	18	1	70.92	1641.11	1063.85	6.00
1	FK190	M5	M	fish	5	6	0	0	10	2	11	1	69.63	1621.76	1044.50	5.50
1	FK306	M5	M	fish	6	9	8	0	9	3	23	1	78.58	1756.03	1178.77	7.67
1	FK307	M5	M	fish	5	9	3	0	8	3	17	1	73.45	1678.94	1101.68	5.67
1	FK308	M5	M	fish	12	7	0	0	9	2	19	1	74.29	1691.64	1114.38	9.50
1	FK291	M6	M	control	2	8	8	0	9	3	18	1	93.46	2056.18	1401.85	6.00
1	FK292	M6	M	control	3	8	5	0	9	3	16	1	93.67	2059.44	1405.11	5.33
1	FK293	M6	M	control	2	4	0	0	9	2	6	0	NA	NA	NA	3.00
1	FK294	M6	M	control	5	9	0	0	10	2	14	1	87.29	1963.71	1309.38	7.00
1	FK295	M6	M	control	6	6	0	0	11	2	12	1	86.37	1949.88	1295.55	6.00
1	FK296	M6	M	control	4	9	9	0	9	3	22	1	88.82	1986.6	1332.27	7.33
1	FK297	M6	M	control	5	7	0	0	9	2	12	1	81.53	1877.32	1222.99	6.00
1	FK298	M6	M	control	5	6	0	0	11	2	11	1	80.87	1867.31	1212.98	5.50
1	FK299	M6	M	control	3	8	9	0	9	3	20	1	88.24	1977.86	1323.53	6.67
1	FK300	M6	M	control	2	11	7	0	9	3	20	1	73.75	1760.52	1106.19	6.67
1	FK301	M6	M	control	4	8	15	0	7	3	27	1	92.77	2045.91	1391.58	9.00
1	FK302	M6	M	control	5	10	11	0	7	3	26	1	98.12	2126.07	1471.74	8.67
1	FK303	M6	M	control	5	10	11	0	7	3	26	1	93.88	2062.58	1408.25	8.67
1	FK304	M6	M	control	5	5	10	0	8	3	20	1	94.76	2075.76	1421.43	6.67
1	FK305	M6	M	control	3	8	11	0	8	3	22	1	97.62	2118.65	1464.32	7.33
1	FK312	M6	M	fish	8	0	0	0	11	1	8	1	77.19	1759.69	1157.79	8.00
1	FK313	M6	M	fish	11	0	0	0	12	1	11	1	84.99	1876.71	1274.81	11.00
1	FK314	M6	M	fish	1	0	0	0	14	1	1	1	53.58	1405.55	803.65	1.00
1	FK315	M6	M	fish	2	5	2	0	9	3	9	1	58.59	1480.78	878.88	3.00
1	FK316	M6	M	fish	3	13	0	0	11	2	16	1	74.33	1716.82	1114.92	8.00
1	FK317	M6	M	fish	3	0	0	0	12	1	3	1	51.93	1380.89	778.99	3.00
1	FK318	M6	M	fish	1	5	7	0	9	3	13	1	73.02	1697.2	1095.30	4.33
1	FK319	M6	M	fish	3	6	0	0	11	2	9	1	81.77	1828.47	1226.57	4.50
1	FK320	M6	M	fish	3	0	0	0	10	1	3	0	NA	NA	NA	3.00
1	FK321	M6	M	fish	3	7	11	0	8	3	21	1	86.78	1903.56	1301.66	7.00
1	FK322	M6	M	fish	3	5	9	0	8	3	17	1	83.41	1853.05	1251.15	5.67
1	FK323	M6	M	fish	4	6	8	0	9	3	18	1	91.22	1970.22	1368.32	6.00
1	FK324	M6	M	fish	6	9	0	0	9	2	15	1	83.83	1859.33	1257.43	7.50
1	FK325	M6	M	fish	6	9	0	0	10	2	15	1	94.26	2015.78	1413.88	7.50
1	FK326	M6	M	fish	4	8	8	0	9	3	20	1	89.14	1939.01	1337.11	6.67
4	FK758	M9	M	control	4	7	10	0	8	3	21	1	85.48	1912.14	1282.20	7.00
4	FK759	M9	M	control	3	9	9	0	9	3	21	1	96.66	2079.88	1449.94	7.00
4	FK760	M9	M	control	3	9	9	0	8	3	21	1	91.05	1995.72	1365.78	7.00
4	FK788	M9	M	control	3	5	5	0	7	3	13	1	71.38	1700.61	1070.67	4.33
4	FK789	M9	M	control	4	4	1	0	7	3	9	1	77.96	1799.3	1169.36	3.00
4	FK790	M9	M	control	4	9	9	0	7	3	22	1	89.10	1966.45	1336.51	7.33
4	FK791	M9	M	control	3	7	7	0	8	3	17	0	NA	NA	NA	5.67
4	FK792	M9	M	control	1	0	0	0	9	1	1	1	84.42	1896.17	1266.23	1.00
4	FK793	M9	M	control	3	8	10	0	8	3	21	1	85.76	1916.3	1286.36	7.00
4	FK794	M9	M	control	1	7	3	0	9	3	11	1	80.34	1835	1205.06	3.67
4	FK795	M9	M	control	3	8	8	0	8	3	19	1	84.15	1892.13	1262.19	6.33
4	FK796	M9	M	control	4	8	10	0	8	3	22	1	89.40	1970.93	1340.99	7.33
4	FK797	M9	M	control	4	8	13	0	8	3	25	1	91.87	2008	1378.06	8.33
4	FK798	M9	M	control	7	13	0	0	10	2	20	1	89.93	1978.89	1348.95	10.00
4	FK801	M9	M	control	4	6	0	0	9	2	10	1	74.89	1753.29	1123.35	5.00
4	FK770	M9	M	fish	4	8	10	0	8	3	22	1	90.71	1977.53	1360.59	7.33
4	FK771	M9	M	fish	4	8	13	0	7	3	25	1	95.88	2055.1	1438.16	8.33
4	FK772	M9	M	fish	5	9	0	0	9	2	14	1	91.82	1994.31	1377.37	7.00
4	FK773	M9	M	fish	3	7	10	0	7	3	20	1	95.70	2052.46	1435.52	6.67
4	FK774	M9	M	fish	3	9	11	0	7	3	23	1	98.12	2088.79	1471.85	7.67
4	FK775	M9	M	fish	3	6	0	0	7	2	9	0	NA	NA	NA	4.50
4	FK776	M9	M	fish	4	6	14	0	7	3	24	1	98.85	2099.75	1482.81	8.00
4	FK777	M9	M	fish	1	6	11	0	7	3	18	1	97.75	2083.15	1466.21	6.00
4	FK778	M9	M	fish	4	7	15	0	8	3	26	1	96.89	2070.25	1453.31	8.67
4	FK779	M9	M	fish	3	8	11	0	7	3	22	1	97.90	2085.49	1468.55	7.33
4	FK780	M9	M	fish	2	7	9	0	8	3	18	1	95.05	2042.62	1425.68	6.00
4	FK781	M9	M	fish	3	8	12	10	7	4	33	1	95.05	2042.68	1425.74	8.25
4	FK782	M9	M	fish	4	5	12	12	7	4	21	1	108.91	2250.57	1633.63	5.25
