# Supplementary material for: Intraspecific phenotypic variation in life history traits of Daphnia galeata populations in response to fish kairomones
Source: PeerJ. 2018 Oct 17;6:e5746. doi: 10.7717/peerj.5746 (PMC6195795; doi:10.7717/peerj.5746)
Supplement: Supplemental Information 2 — To calculate the relative fitness within and among populations this input file is needed for life history trait analysis part I and part II. [file peerj-06-5746-s002.txt]

round	pop	clone	treatment	replicates	surv	repro	relfit.nested	relfit.clone
1	G	G1.11	control	15	100	3.90	0.53	0.36
2	G	G1.12	control	11	91	2.87	0.35	0.24
2	G	G1.6	control	15	100	3.44	0.46	0.32
4	G	G1.7	control	15	100	7.02	0.95	0.65
4	G	G2.1	control	14	100	6.04	0.81	0.56
1	G	G3.1	control	14	100	7.42	1.00	0.69
1	J	J1	control	15	100	7.89	0.73	0.73
1	J	J2	control	15	100	6.89	0.64	0.64
2	J	J2.1	control	13	100	5.42	0.50	0.50
4	J	J2.4	control	15	100	10.82	1.00	1.00
2	J	J3	control	11	100	7.20	0.67	0.67
1	J	J4	control	9	100	6.80	0.63	0.63
1	LC	LC3.1	control	15	100	5.96	0.73	0.55
4	LC	LC3.3	control	14	100	4.56	0.56	0.42
2	LC	LC3.5	control	15	100	6.39	0.78	0.59
1	LC	LC3.6	control	15	100	8.17	1.00	0.75
2	LC	LC3.7	control	10	100	3.78	0.46	0.35
2	LC	LC3.9	control	13	100	6.38	0.78	0.59
4	M	M10	control	15	100	4.69	0.72	0.43
1	M	M12	control	12	100	5.65	0.87	0.52
2	M	M2	control	15	100	6.43	0.98	0.59
1	M	M5	control	15	100	6.18	0.95	0.57
1	M	M6	control	15	93	5.74	0.82	0.50
4	M	M9	control	15	93	7.00	1.00	0.60
1	G	G1.11	fish	15	100	5.19	0.84	0.50
2	G	G1.12	fish	13	100	4.11	0.66	0.40
2	G	G1.6	fish	10	100	1.92	0.31	0.19
4	G	G1.7	fish	15	100	5.31	0.86	0.51
4	G	G2.1	fish	14	93	5.74	0.86	0.52
1	G	G3.1	fish	15	100	6.18	1.00	0.60
1	J	J1	fish	15	93	8.29	0.75	0.75
1	J	J2	fish	15	100	7.02	0.68	0.68
2	J	J2.1	fish	15	100	7.11	0.69	0.69
4	J	J2.4	fish	13	100	10.31	1.00	1.00
2	J	J3	fish	15	100	7.22	0.70	0.70
1	J	J4	fish	15	87	6.57	0.55	0.55
1	LC	LC3.1	fish	15	87	5.29	0.59	0.45
4	LC	LC3.3	fish	15	93	5,21	0.63	0.47
2	LC	LC3.5	fish	14	100	7.45	0.96	0.72
1	LC	LC3.6	fish	15	100	7.73	1.00	0.75
2	LC	LC3.7	fish	15	100	4.21	0.54	0.41
2	LC	LC3.9	fish	15	100	7.34	0.95	0.71
4	M	M10	fish	14	100	6.83	0.97	0.66
1	M	M12	fish	14	93	5.38	0.71	0.48
2	M	M2	fish	15	100	6.12	0.86	0.59
1	M	M5	fish	14	100	7.08	1.00	0.69
1	M	M6	fish	15	93	6.66	0.88	0.60
4	M	M9	fish	13	92	6.00	0.78	0.54
