# Supplementary material for: Intraspecific phenotypic variation in life history traits of Daphnia galeata populations in response to fish kairomones
Source: PeerJ. 2018 Oct 17;6:e5746. doi: 10.7717/peerj.5746 (PMC6195795; doi:10.7717/peerj.5746)
Supplement: Supplemental Information 3 — This input file is needed to compute Figure 5 showing the differences of somatic growth rate (dSGR) per genotype. [file peerj-06-5746-s003.txt]

round	pop	clone	fish	control	dSGR	SD
1	G	G1.11	74.79	82.56	-7.76	3.88
2	G	G1.12	60.21	62.47	-2.26	1.13
2	G	G1.6	49.11	58.05	-8.95	4.47
4	G	G1.7	71.30	82.49	-11.19	5.59
4	G	G2.1	84.85	91.73	-6.88	3.44
1	G	G3.1	81.37	84.63	-3.26	1.63
1	J	J1	80.02	82.17	-2.15	1.08
1	J	J2	78.49	81.50	-3.01	1.50
2	J	J2.1	71.73	67.24	4.49	2.24
4	J	J2.4	97.86	105.66	-7.80	3.90
2	J	J3	71.15	71.18	-0.03	0.01
1	J	J4	76.57	86.95	-10.38	5.19
1	LC	LC3.1	61.74	61.75	-0.01	0.00
4	LC	LC3.3	76.00	67.20	8.79	4.40
2	LC	LC3.5	85.58	91.26	-5.68	2.84
1	LC	LC3.6	78.48	87.87	-9.39	4.70
2	LC	LC3.7	82.99	74.01	8.99	4.49
2	LC	LC3.9	78.02	69.98	8.03	4.02
4	M	M10	82.98	90.58	-7.60	3.80
1	M	M12	80.97	76.87	4.11	2.05
2	M	M2	78.87	75.68	3.19	1.60
1	M	M5	72.09	76.12	-4.03	2.01
1	M	M6	77.43	89.37	-11.94	5.97
4	M	M9	96.89	85.17	11.72	5.86
