# Supplementary material for: Intraspecific phenotypic variation in life history traits of Daphnia galeata populations in response to fish kairomones
Source: PeerJ. 2018 Oct 17;6:e5746. doi: 10.7717/peerj.5746 (PMC6195795; doi:10.7717/peerj.5746)
Supplement: Supplemental Information 6 — This file includes code of the visualizations of life history traits for the R environment. [file peerj-06-5746-s006.rmd]

---
title: "D. galeata & Fish Kairomones -visualization of LHT analysis-"
author: "Verena Tams"
date: 
output: html_document
---
Here I provide the code to easily visualize and extract the results of the life history trait (LHT) analysis.

```{r SetWd, echo=FALSE, cache=FALSE, results='hide', message=FALSE}
#setwd()
```

```{r LoadData, echo=FALSE, cache=FALSE, results='hide', message=FALSE, warning=FALSE}
#load data
FKn15<- read.table("./FKmaster.txt", header = T)
str(FKn15)
FKn15.no0<- FKn15[ which(FKn15$AFR > 5), ] 
FKn15.no_na<- subset(FKn15, !is.na(length))

dSGR.pop<- read.table("./dSGR_pop.txt", header=T)
rates<- read.table("./surv_repro_relfit.txt", header = T)
#load libraries
library(ggplot2)
library(RColorBrewer)
```
#### reaction norms for LHTs: populationwise
```{r function, echo=FALSE, cache=FALSE, results='hide', message=FALSE, warning=FALSE}
summarySE <- function(data=NULL, measurevar, groupvars=NULL, na.rm=FALSE,
                      conf.interval=.95, .drop=TRUE) {
  library(plyr)
  
  # New version of length which can handle NA's: if na.rm==T, don't count them
  length2 <- function (x, na.rm=FALSE) {
    if (na.rm) sum(!is.na(x))
    else       length(x)
  }
  
  # This does the summary. For each group's data frame, return a vector with
  # N, mean, and sd
  datac <- ddply(data, groupvars, .drop=.drop,
                 .fun = function(xx, col) {
                   c(N    = length2(xx[[col]], na.rm=na.rm),
                     mean = mean   (xx[[col]], na.rm=na.rm),
                     sd   = sd     (xx[[col]], na.rm=na.rm)
                   )
                 },
                 measurevar
  )
  
  # Rename the "mean" column    
  datac <- rename(datac, c("mean" = measurevar))
  
  datac$se <- datac$sd / sqrt(datac$N)  # Calculate standard error of the mean
  
  # Confidence interval multiplier for standard error
  # Calculate t-statistic for confidence interval: 
  # e.g., if conf.interval is .95, use .975 (above/below), and use df=N-1
  ciMult <- qt(conf.interval/2 + .5, datac$N-1)
  datac$ci <- datac$se * ciMult
  
  return(datac)
}
```

```{r errorbar.position, echo=FALSE, cache=FALSE, results='hide', message=FALSE, warning=FALSE}
# The errorbars overlapped, so use position_dodge to move them horizontally
pd <- position_dodge(0.1) # move them .05 to the left and right
```

###### Age at First Reproduction ('AFR')
```{r AFR.popG, echo=FALSE, cache=FALSE, results='hide', message=FALSE, warning=FALSE}
popG<-FKn15[FKn15$clone %in% c("G1.11","G1.12","G1.6","G1.7","G2.1","G3.1"), ] #subset of pop G, new object
head(popG)
popG.se <- summarySE(popG, measurevar="AFR", groupvars=c("clone","treatment"), na.rm=T)
popG.se
#calculate pop mean
popG_c<- popG.se[which(popG.se$treatment=='control'), ]
G_control<- c("popG", "control", mean(popG_c$N), mean(popG_c$AFR), 
              mean(popG_c$sd), mean(popG_c$se), mean(popG_c$ci))
G_control
popG_f<- popG.se[which(popG.se$treatment=='fish'), ]
G_fish<- c("popG", "fish", mean(popG_f$N), mean(popG_f$AFR), 
           mean(popG_f$sd), mean(popG_f$se),
           mean(popG_f$ci))
G_fish
#add pop mean to dataframe
#to get all names and no NAs use following
popG.se[sapply(popG.se, is.factor)] <- lapply(popG.se[sapply(popG.se, is.factor)], as.character)
#add mean per treatment group to dataframe popG.se
popG.all<- rbind(popG.se, G_control, G_fish)
popG.all
str(popG.all) #is df, all chr
#change back to numeric to be able to plot
popG.all$N<-as.numeric(popG.all$N) 
popG.all$AFR<-as.numeric(popG.all$AFR) 
class(popG.all$AFR)
popG.all$sd<-as.numeric(popG.all$sd)
popG.all$se<-as.numeric(popG.all$se)
popG.all$ci<-as.numeric(popG.all$ci)
str(popG.all)#is df, 2 chr, rest num

#create another layer for pop mean errorbar
popG_mean <- popG.all[13:14, c(2,4,6)]
popG_mean
```

```{r AFR.popG.plot, echo=FALSE, cache=FALSE, results='hide', message=FALSE, warning=FALSE}
####all 7 in one graph (6 genotypes plus pop mean +/-SE in specific color)
ggplot(popG.se, aes(x=treatment, y=AFR, group=1)) +
  geom_point(data = popG.se, aes(x = treatment, y = AFR)) +
  geom_errorbar(data = popG.se, aes(x = treatment, y = AFR,
                 ymin = AFR - se, ymax = AFR + se),
                colour = 'black', width = 0.1, position=pd)+
  geom_line(data=popG.se, aes(x=treatment, y=AFR),colour = 'black', size = 1.2) + 
  #points, line, errorbar for pop mean +/-SE in specific color
  geom_point(data = popG_mean, aes(x = treatment, y = AFR),
             colour = 'goldenrod', size = 1) +
  geom_errorbar(data = popG_mean, aes(x = treatment, y = AFR,
              ymin = AFR - se, ymax = AFR + se),
         colour = 'goldenrod', width = 0.1, position=pd, shape = 15)+
  geom_line(data=popG_mean, aes(x=treatment, y=AFR), colour = 'goldenrod') + 
  #graph layout
  theme_minimal()+
  theme(axis.line.x = element_line(color = "black"),axis.line.y = element_line(color = "black"))+
  theme(panel.grid.major = element_blank(), panel.grid.minor = element_blank())+
  coord_cartesian(ylim=c(5, 14)) + #zooms into area
  labs(title="",x="",y="Age at First Reproduction (days)")+
  theme(plot.title=element_text(size= 20, face="bold"))+
  theme(axis.text=element_text(size=16), axis.title=element_text(size=14))+
  theme(axis.line = element_line(color="black", size = 0.5)) +
  theme(axis.text.x = element_text(angle = 90, vjust = 0.5, hjust=1, color= c('darkgrey', 'darkblue')))+
  #facet_wrap(~clone)
  facet_grid(. ~ clone)
#ggsave("AFR_rm_genotypesG.png", dpi=300)
ggsave("AFR_rm_genotypesG_600.png", dpi=600)
ggsave("AFR_rm_genotypesG.pdf", dpi=600)
```

```{r AFR.popJ, echo=FALSE, cache=FALSE, results='hide', message=FALSE, warning=FALSE}
popJ<-FKn15[FKn15$clone %in% c("J1","J2","J2.1","J2.4","J3","J4"), ] #subset of pop J, new object
head(popJ)
popJ.se <- summarySE(popJ, measurevar="AFR", groupvars=c("clone","treatment"), na.rm=T)
popJ.se
#calculate pop mean
popJ_c<- popJ.se[which(popJ.se$treatment=='control'), ]
J_control<- c("popJ", "control", mean(popJ_c$N), mean(popJ_c$AFR), 
              mean(popJ_c$sd), mean(popJ_c$se), mean(popJ_c$ci))
J_control

popJ_f<- popJ.se[which(popJ.se$treatment=='fish'), ]
J_fish<- c("popJ", "fish", mean(popJ_f$N), mean(popJ_f$AFR), 
           mean(popJ_f$sd), mean(popJ_f$se),
           mean(popJ_f$ci))
J_fish
#add pop mean to dataframe
#to get all names and no NAs use following
popJ.se[sapply(popJ.se, is.factor)] <- lapply(popJ.se[sapply(popJ.se, is.factor)], as.character)
#add mean per treatment group to dataframe popG.se
popJ.all<- rbind(popJ.se, J_control, J_fish)
popJ.all
str(popJ.all) #is df, all chr
#change back to numeric to be able to plot
popJ.all$N<-as.numeric(popJ.all$N) 
popJ.all$AFR<-as.numeric(popJ.all$AFR) 
class(popJ.all$AFR)
popJ.all$sd<-as.numeric(popJ.all$sd)
popJ.all$se<-as.numeric(popJ.all$se)
popJ.all$ci<-as.numeric(popJ.all$ci)
str(popJ.all)#is df, 2 chr, rest num

#create another layer for pop mean errorbar
ds_J <- popJ.all[13:14, c(2,4,6)]
ds_J
```

```{r AFR.popJ.plot, echo=FALSE, cache=FALSE, results='hide', message=FALSE, warning=FALSE}
####all 7 in one graph (6 genotypes plus pop mean +/-SE)
ggplot(popJ.se, aes(x=treatment, y=AFR, group=1)) +
  geom_point(data = popJ.se, aes(x = treatment, y = AFR)) +
  geom_errorbar(data = popJ.se, aes(x = treatment, y = AFR,
                                    ymin = AFR - se, ymax = AFR + se),
                colour = 'black', width = 0.1, position=pd)+
  geom_line(data=popJ.se, aes(x=treatment, y=AFR),colour = 'black', size = 1.2) + 
  #points, line, errorbar for pop mean 
  geom_point(data = ds_J, aes(x = treatment, y = AFR),
             colour = 'black', size = 1) +
  geom_errorbar(data = ds_J, aes(x = treatment, y = AFR,
                                 ymin = AFR - se, ymax = AFR + se),
                colour = 'black', width = 0.1, position=pd)+
  geom_line(data=ds_J, aes(x=treatment, y=AFR),colour = 'black') + 
  #graph layout
  theme_minimal()+
  theme(axis.line.x = element_line(color = "black"),axis.line.y = element_line(color = "black"))+
  theme(panel.grid.major = element_blank(), panel.grid.minor = element_blank())+
  coord_cartesian(ylim=c(5, 14)) + #zooms into area
  labs(title="",x="",y="Age at First Reproduction (days)")+
  theme(plot.title=element_text(size= 20, face="bold"))+
  theme(axis.text=element_text(size=16), axis.title=element_text(size=14))+
  theme(axis.line = element_line(color="black", size = 0.5)) +
  theme(axis.text.x = element_text(angle = 90, vjust = 0.5, hjust=1, color= c('darkgrey', 'darkblue')))+
  #facet_wrap(~clone)
  facet_grid(. ~ clone)
ggsave("AFR_rm_genotypesJ_600.png", dpi=600)
#ggsave("AFR_rm_genotypesJ.pdf", dpi=600)
```

```{r AFR.popLC, echo=FALSE, cache=FALSE, results='hide', message=FALSE, warning=FALSE}
#popLC
popLC<-FKn15[FKn15$clone %in% c("LC3.1","LC3.3","LC3.5","LC3.6","LC3.7","LC3.9"), ] #subset of pop LC, new object
head(popLC)
popLC.se <- summarySE(popLC, measurevar="AFR", groupvars=c("clone","treatment"), na.rm=T)
popLC.se
#calculate pop mean
popLC_c<- popLC.se[which(popLC.se$treatment=='control'), ]
LC_control<- c("popLC", "control", mean(popLC_c$N), mean(popLC_c$AFR), mean(popLC_c$sd), mean(popLC_c$se), mean(popLC_c$ci))
LC_control

popLC_f<- popLC.se[which(popLC.se$treatment=='fish'), ]
LC_fish<- c("popLC", "fish", mean(popLC_f$N), mean(popLC_f$AFR), 
           mean(popLC_f$sd), mean(popLC_f$se),mean(popLC_f$ci))
LC_fish

#add pop mean to dataframe
#to get all names and no NAs use following
popLC.se[sapply(popLC.se, is.factor)] <- lapply(popLC.se[sapply(popLC.se, is.factor)], as.character)
#add mean per treatment group to dataframe popG.se
popLC.all<- rbind(popLC.se, LC_control, LC_fish)
popLC.all
str(popLC.all) #is df, all chr
#change back to numeric to be able to plot
popLC.all$N<-as.numeric(popLC.all$N) 
popLC.all$AFR<-as.numeric(popLC.all$AFR) 
class(popLC.all$AFR)
popLC.all$sd<-as.numeric(popLC.all$sd)
popLC.all$se<-as.numeric(popLC.all$se)
popLC.all$ci<-as.numeric(popLC.all$ci)
str(popLC.all)#is df, 2 chr, rest num
#create another layer for pop mean errorbar
ds_LC <- popLC.all[13:14, c(2,4,6)]
ds_LC
```

```{r AFR.popLC.plot, echo=FALSE, cache=FALSE, results='hide', message=FALSE, warning=FALSE}
####all 7 in one graph (6 genotypes plus pop mean +/-SE)
ggplot(popLC.se, aes(x=treatment, y=AFR, group=1)) +
  geom_point(data = popLC.se, aes(x = treatment, y = AFR)) +
  geom_errorbar(data = popLC.se, aes(x = treatment, y = AFR,
                                    ymin = AFR - se, ymax = AFR + se),
                colour = 'black', width = 0.1, position=pd)+
  geom_line(data=popLC.se, aes(x=treatment, y=AFR),colour = 'black', size = 1.2) + 
  #points, line, errorbar for pop mean 
  geom_point(data = ds_LC, aes(x = treatment, y = AFR),
             colour = 'Mediumvioletred', size = 1) +
  geom_errorbar(data = ds_LC, aes(x = treatment, y = AFR,
                                 ymin = AFR- se, ymax = AFR + se),
                colour = 'Mediumvioletred', width = 0.1, position=pd)+
  geom_line(data=ds_LC, aes(x=treatment, y=AFR),colour = 'Mediumvioletred') + 
  #graph layout
  theme_minimal()+
  theme(axis.line.x = element_line(color = "black"),axis.line.y = element_line(color = "black"))+
  theme(panel.grid.major = element_blank(), panel.grid.minor = element_blank())+
  coord_cartesian(ylim=c(5, 14)) + #zooms into area
  labs(title="",x="",y="Age at First Reproduction (days)")+
  theme(plot.title=element_text(size= 20, face="bold"))+
  theme(axis.text=element_text(size=16), axis.title=element_text(size=14))+
  theme(axis.line = element_line(color="black", size = 0.5)) +
  theme(axis.text.x = element_text(angle = 90, vjust = 0.5, hjust=1, color= c('darkgrey', 'darkblue')))+
  #facet_wrap(~clone)
  facet_grid(. ~ clone)
ggsave("AFR_rm_genotypesLC_600.png", dpi=600)
ggsave("AFR_rm_genotypesLC.pdf", dpi=600)
```

```{r AFR.popM, echo=FALSE, cache=FALSE, results='hide', message=FALSE, warning=FALSE}
#popM
popM<-FKn15[FKn15$clone %in% c("M10","M12","M2","M5","M6","M9"), ] #subset of pop M, new object
head(popM)
popM.se <- summarySE(popM, measurevar="AFR", groupvars=c("clone","treatment"), na.rm=T)
popM.se
#calculate pop mean
popM_c<- popM.se[which(popM.se$treatment=='control'), ]
M_control<- c("popM", "control", mean(popM_c$N), mean(popM_c$AFR), mean(popM_c$sd), mean(popM_c$se), mean(popM_c$ci))
M_control

popM_f<- popM.se[which(popM.se$treatment=='fish'), ]
M_fish<- c("popM", "fish", mean(popM_f$N), mean(popM_f$AFR), 
           mean(popM_f$sd), mean(popM_f$se),mean(popM_f$ci))
M_fish
#add pop mean to dataframe
#to get all names and no NAs use following
popM.se[sapply(popM.se, is.factor)] <- lapply(popM.se[sapply(popM.se, is.factor)], as.character)
#add mean per treatment group to dataframe popM.se
popM.all<- rbind(popM.se, M_control, M_fish)
popM.all
str(popM.all) #is df, all chr
#change back to numeric to be able to plot
popM.all$N<-as.numeric(popM.all$N) 
popM.all$AFR<-as.numeric(popM.all$AFR) 
class(popM.all$AFR)
popM.all$sd<-as.numeric(popM.all$sd)
popM.all$se<-as.numeric(popM.all$se)
popM.all$ci<-as.numeric(popM.all$ci)
str(popM.all)#is df, 2 chr, rest num
#create another layer for pop mean errorbar
ds_M <- popM.all[13:14, c(2,4,6)]
ds_M
```

```{r AFR.popM.plot, echo=FALSE, cache=FALSE, results='hide', message=FALSE, warning=FALSE}
####all 7 in one graph (6 genotypes plus pop mean +/-SE)
ggplot(popM.se, aes(x=treatment, y=AFR, group=1)) +
  geom_point(data = popM.se, aes(x = treatment, y = AFR)) +
  geom_errorbar(data = popM.se, aes(x = treatment, y = AFR,
                   ymin = AFR - se, ymax = AFR + se),
                colour = 'black', width = 0.1, position=pd)+
  geom_line(data=popM.se, aes(x=treatment, y=AFR),colour = 'black', size = 1.2) + 
  #points, line, errorbar for pop mean 
  geom_point(data = ds_M, aes(x = treatment, y = AFR),
             colour = 'chartreuse4', size = 1) +
  geom_errorbar(data = ds_M, aes(x = treatment, y = AFR,
                     ymin = AFR - se, ymax = AFR + se),
                colour = 'chartreuse4', width = 0.1, position=pd)+
  geom_line(data=ds_M, aes(x=treatment, y=AFR),colour = 'chartreuse4') + 
  #graph layout
  theme_minimal()+
  theme(panel.grid.major = element_blank(), panel.grid.minor = element_blank())+
  coord_cartesian(ylim=c(5, 14)) + #zooms into area
  labs(title="",x="",y="Age at First Reproduction (days)")+
  theme(plot.title=element_text(size= 20, face="bold"))+
  theme(axis.text=element_text(size=16), axis.title=element_text(size=14))+
  theme(axis.line = element_line(color="black", size = 0.5)) +
  theme(axis.text.x = element_text(angle = 90, vjust = 0.5, hjust=1, color= c('darkgrey', 'darkblue')))+
  #facet_wrap(~clone)
  facet_grid(. ~ clone)
ggsave("AFR_rm_genotypesM_600.png", dpi=600)
ggsave("AFR_rm_genotypesM.pdf", dpi=600)
```

```{r AFR.all, echo=FALSE, cache=FALSE, results='hide', message=FALSE, warning=FALSE}
popM1<-popM.all[popM.all$clone %in% c("popM"), ] #subset of popmean M
popJ1<-popJ.all[popJ.all$clone %in% c("popJ"), ] #subset of popmean J
popLC1<-popLC.all[popLC.all$clone %in% c("popLC"), ] #subset of popmean LC
popG1<-popG.all[popG.all$clone %in% c("popG"), ] #subset of popmean G
pop1.all<- rbind(popM1, popJ1, popLC1, popG1)
str(pop1.all) #numeric
####all 7 in one graph (6 genotypes plus pop mean)
ggplot(pop1.all, aes(x=treatment, y=AFR, group=1 )) +
     #points, line, errorbar for pop mean 
  geom_point(data = popM1, aes(x = treatment, y = AFR),
             colour = 'chartreuse4', size = 1) +
  geom_errorbar(data = popM1, aes(x = treatment, y = AFR,
               ymin = AFR - se, ymax = AFR + se),
                colour = 'chartreuse4', width = 0.1, position=pd)+
  geom_line(data=popM1, aes(x=treatment, y=AFR), colour = 'chartreuse4') + 
  #pop LC
    geom_point(data = popLC1, aes(x = treatment, y = AFR),
               colour = 'mediumvioletred', size = 1) +
    geom_errorbar(data = popLC1, aes(x = treatment, y = AFR,
                 ymin = AFR - se, ymax = AFR + se),
                  colour = 'mediumvioletred', width = 0.1, position=pd)+
    geom_line(data=popLC1, aes(x=treatment, y=AFR),colour = 'mediumvioletred') +
  #popJ
  geom_point(data = popJ1, aes(x = treatment, y = AFR),
           colour = 'black', size = 1) +
  geom_errorbar(data = popJ1, aes(x = treatment, y = AFR,
                 ymin = AFR - se, ymax = AFR + se),
                colour = 'black', width = 0.1, position=pd)+
  geom_line(data=popJ1, aes(x=treatment, y=AFR),colour = 'black') +
  #popG
  geom_point(data = popG1, aes(x = treatment, y = AFR),
           colour = 'goldenrod', size = 1) +
  geom_errorbar(data = popG1, aes(x = treatment, y = AFR,
                   ymin = AFR - se, ymax = AFR + se),
                colour = 'goldenrod', width = 0.1, position=pd)+
  geom_line(data=popG1, aes(x=treatment, y=AFR),colour = 'goldenrod')+
    #graph layout
  theme_minimal()+
  theme(panel.grid.major = element_blank(), panel.grid.minor = element_blank())+
  coord_cartesian(ylim=c(5, 14)) + #zooms into area
  labs(title="Age at First Reproduction",x="",y=" 'AFR' (days)")+
  theme(plot.title=element_text(size= 20, face="bold", hjust=0.5))+
  theme(axis.text=element_text(size=16), axis.title=element_text(size=16))+
  theme(axis.line = element_line(color="black", size = 0.5)) +
   theme(axis.text.x = element_text(angle = 90, vjust = 0.5, hjust=1, color= c('darkgrey', 'darkblue')))+
  #facet_wrap(~clone)
  facet_grid(. ~ clone)
#colour=c('goldenrod','black','mediumvioletred','chartreuse4')
ggsave("AFR_rm_pop_600.png", dpi=600)
ggsave("AFR_rm_pop.pdf", dpi=600)
```

##### Total Number of Broods ('broods')
```{r broods.popG, echo=FALSE, cache=FALSE, results='hide', message=FALSE, warning=FALSE}
popG<-FKn15[FKn15$clone %in% c("G1.11","G1.12","G1.6","G1.7","G2.1","G3.1"), ] #subset of pop G, new object
head(popG)
popG.br.se <- summarySE(popG, measurevar="broods", groupvars=c("clone","treatment"), na.rm=T)
popG.br.se
#calculate pop mean
popG.br_c<- popG.br.se[which(popG.br.se$treatment=='control'), ]
G.br_control<- c("popG", "control", mean(popG.br_c$N), mean(popG.br_c$broods), mean(popG.br_c$sd), mean(popG.br_c$se), mean(popG.br_c$ci))
G.br_control

popG.br_f<- popG.br.se[which(popG.br.se$treatment=='fish'), ]
G.br_fish<- c("popG", "fish", mean(popG.br_f$N), mean(popG.br_f$broods), mean(popG.br_f$sd), mean(popG.br_f$se),mean(popG.br_f$ci))
G.br_fish
#add pop mean to dataframe
#to get all names and no NAs use following
popG.br.se[sapply(popG.br.se, is.factor)] <- lapply(popG.br.se[sapply(popG.br.se, is.factor)], as.character)
#add mean per treatment group to dataframe popG.se
popG.br.all<- rbind(popG.br.se, G.br_control, G.br_fish)
popG.br.all
str(popG.br.all) #is df, all chr
#change back to numeric to be able to plot
popG.br.all$N<-as.numeric(popG.br.all$N) 
popG.br.all$broods<-as.numeric(popG.br.all$broods) 
class(popG.br.all$broods)
popG.br.all$sd<-as.numeric(popG.br.all$sd)
popG.br.all$se<-as.numeric(popG.br.all$se)
popG.br.all$ci<-as.numeric(popG.br.all$ci)
str(popG.br.all)#is df, 2 chr, rest num
```

```{r broods.popG.plot, echo=FALSE, cache=FALSE, results='hide', message=FALSE, warning=FALSE}
#create another layer for pop mean errorbar
ds_G.br <- popG.br.all[13:14, c(2,4,6)]
ds_G.br
# The errorbars overlapped, so use position_dodge to move them horizontally
pd <- position_dodge(0.1) # move them .05 to the left and right
####all 7 in one graph (6 genotypes plus pop mean +/-SE)
ggplot(popG.br.se, aes(x=treatment, y=broods, group=1)) +
  geom_point(data = popG.br.se, aes(x = treatment, y = broods)) +
  geom_errorbar(data = popG.br.se, aes(x = treatment, y = broods,
                            ymin = broods - se, ymax = broods + se),
                colour = 'black', width = 0.1, position=pd)+
  geom_line(data=popG.br.se, aes(x=treatment, y=broods),colour = 'black', size = 1.2) + 
  #points, line, errorbar for pop mean 
  geom_point(data = ds_G.br, aes(x = treatment, y = broods),
             colour = 'goldenrod', size = 1) +
  geom_errorbar(data = ds_G.br, aes(x = treatment, y = broods,
                          ymin = broods - se, ymax = broods + se),
                colour = 'goldenrod', width = 0.1, position=pd)+
  geom_line(data=ds_G.br, aes(x=treatment, y=broods),colour = 'goldenrod') + 
  #graph layout
  theme_minimal()+
  theme(panel.grid.major = element_blank(), panel.grid.minor = element_blank())+
  coord_cartesian(ylim=c(0,4)) + #zooms into area
  labs(title="",x="",y="Total Number of Broods per Female")+
  theme(plot.title=element_text(size= 20, face="bold"))+
  theme(axis.text=element_text(size=16), axis.title=element_text(size=12))+
  theme(axis.line = element_line(color="black", size = 0.5)) +
  theme(axis.text.x = element_text(angle = 90, vjust = 0.5, hjust=1, color= c('darkgrey', 'darkblue')))+
  #facet_wrap(~clone)
  facet_grid(. ~ clone)
#ggsave("broods_rm_genotypesG.png", dpi=300)
ggsave("broods_rm_genotypesG_600.png", dpi=600)
ggsave("broods_rm_genotypesG.pdf", dpi=600)
```

```{r broods.popJ, echo=FALSE, cache=FALSE, results='hide', message=FALSE, warning=FALSE}
popJ<-FKn15[FKn15$clone %in% c("J1","J2","J2.1","J2.4","J3","J4"), ] #subset of pop J, new object
head(popJ)
popJ.br.se <- summarySE(popJ, measurevar="broods", groupvars=c("clone","treatment"), na.rm=T)
popJ.br.se
#calculate pop mean
popJ.br_c<- popJ.br.se[which(popJ.br.se$treatment=='control'), ]
J.br_control<- c("popJ", "control", mean(popJ.br_c$N), mean(popJ.br_c$broods), mean(popJ.br_c$sd), mean(popJ.br_c$se), mean(popJ.br_c$ci))
J.br_control

popJ.br_f<- popJ.br.se[which(popJ.br.se$treatment=='fish'), ]
J.br_fish<- c("popJ", "fish", mean(popJ.br_f$N), mean(popJ.br_f$broods), mean(popJ.br_f$sd), mean(popJ.br_f$se),mean(popJ.br_f$ci))
J.br_fish

#add pop mean to dataframe
#to get all names and no NAs use following
popJ.br.se[sapply(popJ.br.se, is.factor)] <- lapply(popJ.br.se[sapply(popJ.br.se, is.factor)], as.character)
#add mean per treatment group to dataframe popG.se
popJ.br.all<- rbind(popJ.br.se, J.br_control, J.br_fish)
popJ.br.all
str(popJ.br.all) #is df, all chr
#change back to numeric to be able to plot
popJ.br.all$N<-as.numeric(popJ.br.all$N) 
popJ.br.all$broods<-as.numeric(popJ.br.all$broods) 
class(popJ.br.all$broods)
popJ.br.all$sd<-as.numeric(popJ.br.all$sd)
popJ.br.all$se<-as.numeric(popJ.br.all$se)
popJ.br.all$ci<-as.numeric(popJ.br.all$ci)
str(popJ.br.all)#is df, 2 chr, rest num
```

```{r broods.popJ.plot, echo=FALSE, cache=FALSE, results='hide', message=FALSE, warning=FALSE}
#create another layer for pop mean errorbar
ds_J.br <- popJ.br.all[13:14, c(2,4,6)]
ds_J.br
####all 7 in one graph (6 genotypes plus pop mean +/-SE)
ggplot(popJ.br.se, aes(x=treatment, y=broods, group=1)) +
  geom_point(data = popJ.br.se, aes(x = treatment, y = broods)) +
  geom_errorbar(data = popJ.br.se, aes(x = treatment, y = broods,
                          ymin = broods - se, ymax = broods + se),
                colour = 'black', width = 0.1, position=pd)+
  geom_line(data=popJ.br.se, aes(x=treatment, y=broods),colour = 'black', size = 1.2) + 
  #points, line, errorbar for pop mean 
  geom_point(data = ds_J.br, aes(x = treatment, y = broods),
             colour = 'black', size = 1) +
  geom_errorbar(data = ds_J.br, aes(x = treatment, y = broods,
                   ymin = broods - se, ymax = broods + se),
                colour = 'black', width = 0.1, position=pd)+
  geom_line(data=ds_J.br, aes(x=treatment, y=broods),colour = 'black') + 
  #graph layout
  theme_minimal()+
  theme(axis.line.x = element_line(color = "black"),axis.line.y = element_line(color = "black"))+
  theme(panel.grid.major = element_blank(), panel.grid.minor = element_blank())+
  coord_cartesian(ylim=c(0,4)) + #zooms into area
  labs(title="",x="",y="Total Number of Broods per Female")+
  theme(plot.title=element_text(size= 20, face="bold"))+
  theme(axis.text=element_text(size=16), axis.title=element_text(size=12))+
  theme(axis.line = element_line(color="black", size = 0.5)) +
  theme(axis.text.x = element_text(angle = 90, vjust = 0.5, hjust=1, color= c('darkgrey', 'darkblue')))+
  #facet_wrap(~clone)
  facet_grid(. ~ clone)
#ggsave("broods_rm_genotypesJ.png", dpi=300)
ggsave("broods_rm_genotypesJ_600.png", dpi=600)
ggsave("broods_rm_genotypesJ.pdf", dpi=600)
```

```{r broods.popLC, echo=FALSE, cache=FALSE, results='hide', message=FALSE, warning=FALSE}
popLC<-FKn15[FKn15$clone %in% c("LC3.1","LC3.3","LC3.5","LC3.6","LC3.7","LC3.9"), ] #subset of pop LC, new object
head(popLC)
popLC.br.se <- summarySE(popLC, measurevar="broods", groupvars=c("clone","treatment"), na.rm=T)
popLC.br.se
#calculate pop mean
popLC.br_c<- popLC.br.se[which(popLC.br.se$treatment=='control'), ]
LC.br_control<- c("popLC", "control", mean(popLC.br_c$N), mean(popLC.br_c$broods), mean(popLC.br_c$sd), mean(popLC.br_c$se), mean(popLC.br_c$ci))
LC.br_control

popLC.br_f<- popLC.br.se[which(popLC.br.se$treatment=='fish'), ]
LC.br_fish<- c("popLC", "fish", mean(popLC.br_f$N), mean(popLC.br_f$broods),  mean(popLC.br_f$sd), mean(popLC.br_f$se),mean(popLC.br_f$ci))
LC.br_fish

#add pop mean to dataframe
#to get all names and no NAs use following
popLC.br.se[sapply(popLC.br.se, is.factor)] <- lapply(popLC.br.se[sapply(popLC.br.se, is.factor)], as.character)
#add mean per treatment group to dataframe popG.se
popLC.br.all<- rbind(popLC.br.se, LC.br_control, LC.br_fish)
popLC.br.all
str(popLC.br.all) #is df, all chr
#change back to numeric to be able to plot
popLC.br.all$N<-as.numeric(popLC.br.all$N) 
popLC.br.all$broods<-as.numeric(popLC.br.all$broods) 
class(popLC.br.all$broods)
popLC.br.all$sd<-as.numeric(popLC.br.all$sd)
popLC.br.all$se<-as.numeric(popLC.br.all$se)
popLC.br.all$ci<-as.numeric(popLC.br.all$ci)
str(popLC.br.all)#is df, 2 chr, rest num
```

```{r broods.popLC.plot, echo=FALSE, cache=FALSE, results='hide', message=FALSE, warning=FALSE}
#create another layer for pop mean errorbar
ds_LC.br <- popLC.br.all[13:14, c(2,4,6)]
ds_LC.br
####all 7 in one graph (6 genotypes plus pop mean+/-SE)
ggplot(popLC.br.se, aes(x=treatment, y=broods, group=1)) +
  geom_point(data = popLC.br.se, aes(x = treatment, y = broods)) +
  geom_errorbar(data = popLC.br.se, aes(x = treatment, y = broods,
                         ymin = broods - se, ymax = broods + se),
                colour = 'black', width = 0.1, position=pd)+
  geom_line(data=popLC.br.se, aes(x=treatment, y=broods),colour = 'black', size = 1.2) + 
  #points, line, errorbar for pop mean 
  geom_point(data = ds_LC.br, aes(x = treatment, y = broods),
             colour = 'Mediumvioletred', size = 1) +
  geom_errorbar(data = ds_LC.br, aes(x = treatment, y = broods,
                            ymin = broods - se, ymax = broods + se),
                colour = 'Mediumvioletred', width = 0.1, position=pd)+
  geom_line(data=ds_LC.br, aes(x=treatment, y=broods),colour = 'Mediumvioletred') + 
  #graph layout
  theme_minimal()+
  theme(axis.line.x = element_line(color = "black"),axis.line.y = element_line(color = "black"))+
  theme(panel.grid.major = element_blank(), panel.grid.minor = element_blank())+
  coord_cartesian(ylim=c(0,4)) + #zooms into area
  labs(title="",x="",y="Total Number of Broods per Female")+
  theme(plot.title=element_text(size= 20, face="bold"))+
  theme(axis.text=element_text(size=16), axis.title=element_text(size=12))+
  theme(axis.line = element_line(color="black", size = 0.5)) +
  theme(axis.text.x = element_text(angle = 90, vjust = 0.5, hjust=1, color= c('darkgrey', 'darkblue')))+
  #facet_wrap(~clone)
  facet_grid(. ~ clone)
ggsave("broods_rm_genotypesLC_600.png", dpi=600)
ggsave("broods_rm_genotypesLC.pdf", dpi=600)
```

```{r broods.popM, echo=FALSE, cache=FALSE, results='hide', message=FALSE, warning=FALSE}
popM<-FKn15[FKn15$clone %in% c("M10","M12","M2","M5","M6","M9"), ] #subset of pop M
head(popM)
popM.br.se <- summarySE(popM, measurevar="broods", groupvars=c("clone","treatment"), na.rm=T)
popM.br.se
#calculate pop mean
popM.br_c<- popM.br.se[which(popM.br.se$treatment=='control'), ]
M.br_control<- c("popM", "control", mean(popM.br_c$N), mean(popM.br_c$broods), mean(popM.br_c$sd), mean(popM.br_c$se), mean(popM.br_c$ci))
M.br_control

popM.br_f<- popM.br.se[which(popM.br.se$treatment=='fish'), ]
M.br_fish<- c("popM", "fish", mean(popM.br_f$N), mean(popM.br_f$broods),  mean(popM.br_f$sd), mean(popM.br_f$se),mean(popM.br_f$ci))
M.br_fish
#add pop mean to dataframe
#to get all names and no NAs use following
popM.br.se[sapply(popM.br.se, is.factor)] <- lapply(popM.br.se[sapply(popM.br.se, is.factor)], as.character)
#add mean per treatment group to dataframe popM.se
popM.br.all<- rbind(popM.br.se, M.br_control, M.br_fish)
popM.br.all
str(popM.br.all) #is df, all chr
#change back to numeric to be able to plot
popM.br.all$N<-as.numeric(popM.br.all$N) 
popM.br.all$broods<-as.numeric(popM.br.all$broods) 
class(popM.br.all$broods)
popM.br.all$sd<-as.numeric(popM.br.all$sd)
popM.br.all$se<-as.numeric(popM.br.all$se)
popM.br.all$ci<-as.numeric(popM.br.all$ci)
str(popM.br.all)#is df, 2 chr, rest num
```

```{r broods.popM.plot, echo=FALSE, cache=FALSE, results='hide', message=FALSE, warning=FALSE}
#create another layer for pop mean errorbar
ds_M.br <- popM.br.all[13:14, c(2,4,6)]
ds_M.br
####all 7 in one graph (6 genotypes plus pop mean +/-SE)
ggplot(popM.br.se, aes(x=treatment, y=broods, group=1)) +
  geom_point(data = popM.br.se, aes(x = treatment, y = broods)) +
  geom_errorbar(data = popM.br.se, aes(x = treatment, y = broods,
                            ymin = broods - se, ymax = broods + se),
                colour = 'black', width = 0.1, position=pd)+
  geom_line(data=popM.br.se, aes(x=treatment, y=broods),colour = 'black', size = 1.2) + 
  #points, line, errorbar for pop mean 
  geom_point(data = ds_M.br, aes(x = treatment, y = broods),
             colour = 'chartreuse4', size = 1) +
  geom_errorbar(data = ds_M.br, aes(x = treatment, y = broods,
                    ymin = broods- se, ymax = broods + se),
                colour = 'chartreuse4', width = 0.1, position=pd)+
  geom_line(data=ds_M.br, aes(x=treatment, y=broods),colour = 'chartreuse4') + 
  #graph layout
  theme_minimal()+
  theme(axis.line.x = element_line(color = "black"),axis.line.y = element_line(color = "black"))+
  theme(panel.grid.major = element_blank(), panel.grid.minor = element_blank())+
  coord_cartesian(ylim=c(0,4)) + #zooms into area
  labs(title="",x="",y="Total Number of Broods per Female")+
  theme(plot.title=element_text(size= 20, face="bold"))+
  theme(axis.text=element_text(size=16), axis.title=element_text(size=12))+
  theme(axis.line = element_line(color="black", size = 0.5)) +
  theme(axis.text.x = element_text(angle = 90, vjust = 0.5, hjust=1, color= c('darkgrey', 'darkblue')))+
  #facet_wrap(~clone)
  facet_grid(. ~ clone)
ggsave("broods_rm_genotypesM_600.png", dpi=600)
ggsave("broods_rm_genotypesM.pdf", dpi=600)
```

```{r broods.all, echo=FALSE, cache=FALSE, results='hide', message=FALSE, warning=FALSE}
popM2<-popM.br.all[popM.br.all$clone %in% c("popM"), ] 
popJ2<-popJ.br.all[popJ.br.all$clone %in% c("popJ"), ] 
popLC2<-popLC.br.all[popLC.br.all$clone %in% c("popLC"), ] 
popG2<-popG.br.all[popG.br.all$clone %in% c("popG"), ] 
pop.br.all<- rbind(popM2, popJ2, popLC2, popG2)
str(pop.br.all)
####all 7 in one graph (6 genotypes plus pop mean +/-SE)
ggplot(pop.br.all, aes(x=treatment, y=broods, group=1 )) +
  #points, line, errorbar for pop mean 
  geom_point(data = popM2, aes(x = treatment, y = broods),
             colour = 'chartreuse4', size = 1) +
  geom_errorbar(data = popM2, aes(x = treatment, y = broods,
                          ymin = broods - se, ymax = broods + se),
                colour = 'chartreuse4', width = 0.1, position=pd)+
  geom_line(data=popM2, aes(x=treatment, y=broods),colour = 'chartreuse4') + 
  #pop LC
  geom_point(data = popLC2, aes(x = treatment, y = broods),
             colour = 'Mediumvioletred', size = 1) +
  geom_errorbar(data = popLC2, aes(x = treatment, y = broods,
                          ymin = broods - se, ymax = broods + se),
                colour = 'Mediumvioletred', width = 0.1, position=pd)+
  geom_line(data=popLC2, aes(x=treatment, y=broods),colour = 'Mediumvioletred') +
  #popJ
  geom_point(data = popJ2, aes(x = treatment, y = broods),
             colour = 'black', size = 1) +
  geom_errorbar(data = popJ2, aes(x = treatment, y = broods,
                          ymin = broods - se, ymax = broods + se),            colour = 'black', width = 0.1, position=pd)+
  geom_line(data=popJ2, aes(x=treatment, y=broods),colour = 'black') +
  #popG
  geom_point(data = popG2, aes(x = treatment, y = broods),
             colour = 'orange', size = 1) +
  geom_errorbar(data = popG2, aes(x = treatment, y = broods,
                          ymin = broods - se, ymax = broods + se),
                colour = 'orange', width = 0.1, position=pd)+
  geom_line(data=popG2, aes(x=treatment, y=broods),colour = 'orange')+
  #graph layout
  theme_minimal()+
  theme(axis.line.x = element_line(color = "black"),axis.line.y = element_line(color = "black"))+
  theme(panel.grid.major = element_blank(), panel.grid.minor = element_blank())+
  coord_cartesian(ylim=c(0,4)) + #zooms into area
  labs(title="Total Number of Broods",x="",y=" 'broods' ")+
  theme(plot.title=element_text(size= 20, face="bold", hjust=0.5))+
  theme(axis.text=element_text(size=16), axis.title=element_text(size=16))+
  theme(axis.line = element_line(color="black", size = 0.5)) +
   theme(axis.text.x = element_text(angle = 90, vjust = 0.5, hjust=1, color= c('darkgrey', 'darkblue')))+
  #facet_wrap(~clone)
  facet_grid(. ~ clone)
ggsave("broods_rm_pop_600.png", dpi=600)
ggsave("broods_rm_pop.pdf", dpi=600)
```

###### Total Number of Offspring ('offspring')
```{r offspring.popG, echo=FALSE, cache=FALSE, results='hide', message=FALSE, warning=FALSE}
popG<-FKn15[FKn15$clone %in% c("G1.11","G1.12","G1.6","G1.7","G2.1","G3.1"), ]
head(popG)
popG.of.se <- summarySE(popG, measurevar="offspring", groupvars=c("clone","treatment"), na.rm=T)
popG.of.se
#calculate pop mean
popG.of_c<- popG.of.se[which(popG.of.se$treatment=='control'), ]
G.of_control<- c("popG", "control", mean(popG.of_c$N), mean(popG.of_c$offspring), mean(popG.of_c$sd), mean(popG.of_c$se), mean(popG.of_c$ci))
G.of_control

popG.of_f<- popG.of.se[which(popG.of.se$treatment=='fish'), ]
G.of_fish<- c("popG", "fish", mean(popG.of_f$N), mean(popG.of_f$offspring), mean(popG.of_f$sd), mean(popG.of_f$se),mean(popG.of_f$ci))
G.of_fish

#add pop mean to dataframe
#to get all names and no NAs use following
popG.of.se[sapply(popG.of.se, is.factor)] <- lapply(popG.of.se[sapply(popG.of.se, is.factor)], as.character)
#add mean per treatment group to dataframe popG.se
popG.of.all<- rbind(popG.of.se, G.of_control, G.of_fish)
popG.of.all
str(popG.of.all) #is df, all chr
#change back to numeric to be able to plot
popG.of.all$N<-as.numeric(popG.of.all$N) 
popG.of.all$offspring<-as.numeric(popG.of.all$offspring) 
class(popG.of.all$offspring)
popG.of.all$sd<-as.numeric(popG.of.all$sd)
popG.of.all$se<-as.numeric(popG.of.all$se)
popG.of.all$ci<-as.numeric(popG.of.all$ci)
str(popG.of.all)#is df, 2 chr, rest num
```

```{r offspring.popG.plot, echo=FALSE, cache=FALSE, results='hide', message=FALSE, warning=FALSE}
#create another layer for pop mean errorbar
ds_G.of <- popG.of.all[13:14, c(2,4,6)]
ds_G.of
# The errorbars overlapped, so use position_dodge to move them horizontally
pd <- position_dodge(0.1) # move them .05 to the left and right
####all 7 in one graph (6 genotypes plus pop mean +/-SE)
ggplot(popG.of.se, aes(x=treatment, y=offspring, group=1)) +
  geom_point(data = popG.of.se, aes(x = treatment, y = offspring)) +
  geom_errorbar(data = popG.of.se, aes(x = treatment, y = offspring,
                     ymin = offspring - se, ymax = offspring + se),
                colour = 'black', width = 0.1, position=pd)+
  geom_line(data=popG.of.se, aes(x=treatment, y=offspring),colour = 'black', size = 1.2) + 
  #points, line, errorbar for pop mean 
  geom_point(data = ds_G.of, aes(x = treatment, y = offspring),
             colour = 'goldenrod', size = 1) +
  geom_errorbar(data = ds_G.of, aes(x = treatment, y = offspring,
                ymin = offspring - se, ymax = offspring + se),
                colour = 'goldenrod', width = 0.1, position=pd)+
  geom_line(data=ds_G.of, aes(x=treatment, y=offspring),colour = 'goldenrod') + 
  #graph layout
  theme_minimal()+
  theme(axis.line.x = element_line(color = "black"),axis.line.y = element_line(color = "black"))+
  theme(panel.grid.major = element_blank(), panel.grid.minor = element_blank())+
  coord_cartesian(ylim=c(0,40)) + #zooms into area
  labs(title="",x="",y="Total Number of Offspring per Female")+
  theme(plot.title=element_text(size= 20, face="bold"))+
  theme(axis.text=element_text(size=16), axis.title=element_text(size=10))+
  theme(axis.line = element_line(color="black", size = 0.5)) +
  theme(axis.text.x = element_text(angle = 90, vjust = 0.5, hjust=1, color= c('darkgrey', 'darkblue')))+
  #facet_wrap(~clone)
  facet_grid(. ~ clone)
ggsave("offspring_rm_genotypesG_600.png", dpi=600)
ggsave("offspring_rm_genotypesG.pdf", dpi=600)
```

```{r offspring.popJ, echo=FALSE, cache=FALSE, results='hide', message=FALSE, warning=FALSE}
popJ<-FKn15[FKn15$clone %in% c("J1","J2","J2.1","J2.4","J3","J4"), ] 
head(popJ)
popJ.of.se <- summarySE(popJ, measurevar="offspring", groupvars=c("clone","treatment"), na.rm=T)
popJ.of.se
#calculate pop mean
popJ.of_c<- popJ.of.se[which(popJ.of.se$treatment=='control'), ]
J.of_control<- c("popJ", "control", mean(popJ.of_c$N), mean(popJ.of_c$offspring), mean(popJ.of_c$sd), mean(popJ.of_c$se), mean(popJ.of_c$ci))
J.of_control

popJ.of_f<- popJ.of.se[which(popJ.of.se$treatment=='fish'), ]
J.of_fish<- c("popJ", "fish", mean(popJ.of_f$N), mean(popJ.of_f$offspring), mean(popJ.of_f$sd), mean(popJ.of_f$se),mean(popJ.of_f$ci))
J.of_fish
#add pop mean to dataframe
#to get all names and no NAs use following
popJ.of.se[sapply(popJ.of.se, is.factor)] <- lapply(popJ.of.se[sapply(popJ.of.se, is.factor)], as.character)
#add mean per treatment group to dataframe popG.se
popJ.of.all<- rbind(popJ.of.se, J.of_control, J.of_fish)
popJ.of.all
str(popJ.of.all) #is df, all chr
#change back to numeric to be able to plot
popJ.of.all$N<-as.numeric(popJ.of.all$N) 
popJ.of.all$offspring<-as.numeric(popJ.of.all$offspring) 
class(popJ.of.all$offspring)
popJ.of.all$sd<-as.numeric(popJ.of.all$sd)
popJ.of.all$se<-as.numeric(popJ.of.all$se)
popJ.of.all$ci<-as.numeric(popJ.of.all$ci)
str(popJ.of.all)#is df, 2 chr, rest num
```

```{r offspring.popJ.plot, echo=FALSE, cache=FALSE, results='hide', message=FALSE, warning=FALSE}
#create another layer for pop mean errorbar
ds_J.of <- popJ.of.all[13:14, c(2,4,6)]
ds_J.of
####all 7 in one graph (6 genotypes plus pop mean +/-SE)
ggplot(popJ.of.se, aes(x=treatment, y=offspring, group=1)) +
  geom_point(data = popJ.of.se, aes(x = treatment, y = offspring)) +
  geom_errorbar(data = popJ.of.se, aes(x = treatment, y = offspring,
                ymin = offspring - se, ymax = offspring + se),
                colour = 'black', width = 0.1, position=pd)+
  geom_line(data=popJ.of.se, aes(x=treatment, y=offspring),colour = 'black', size = 1.2) + 
  #points, line, errorbar for pop mean 
  geom_point(data = ds_J.of, aes(x = treatment, y = offspring),
             colour = 'black', size = 1) +
  geom_errorbar(data = ds_J.of, aes(x = treatment, y = offspring,
                ymin = offspring - se, ymax = offspring + se),
                colour = 'black', width = 0.1, position=pd)+
  geom_line(data=ds_J.of, aes(x=treatment, y=offspring),colour = 'black') + 
  #graph layout
  theme_minimal()+
  theme(axis.line.x = element_line(color = "black"),axis.line.y = element_line(color = "black"))+
  theme(panel.grid.major = element_blank(), panel.grid.minor = element_blank())+
  coord_cartesian(ylim=c(0,40)) + #zooms into area
  labs(title="",x="",y="Total Number of Offspring per Female")+
  theme(plot.title=element_text(size= 20, face="bold"))+
  theme(axis.text=element_text(size=16), axis.title=element_text(size=10))+
  theme(axis.line = element_line(color="black", size = 0.5)) +
  theme(axis.text.x = element_text(angle = 90, vjust = 0.5, hjust=1, color= c('darkgrey', 'darkblue')))+
  #facet_wrap(~clone)
  facet_grid(. ~ clone)
ggsave("offspring_rm_genotypesJ_600.png", dpi=600)
ggsave("offspring_rm_genotypesJ.pdf", dpi=600)
```

```{r offspring.popLC, echo=FALSE, cache=FALSE, results='hide', message=FALSE, warning=FALSE}
popLC<-FKn15[FKn15$clone %in% c("LC3.1","LC3.3","LC3.5","LC3.6","LC3.7","LC3.9"), ] 
head(popLC)
popLC.of.se <- summarySE(popLC, measurevar="offspring", groupvars=c("clone","treatment"), na.rm=T)
popLC.of.se
#calculate pop mean
popLC.of_c<- popLC.of.se[which(popLC.of.se$treatment=='control'), ]
LC.of_control<- c("popLC", "control", mean(popLC.of_c$N), mean(popLC.of_c$offspring), mean(popLC.of_c$sd), mean(popLC.of_c$se), mean(popLC.of_c$ci))
LC.of_control

popLC.of_f<- popLC.of.se[which(popLC.of.se$treatment=='fish'), ]
LC.of_fish<- c("popLC", "fish", mean(popLC.of_f$N), mean(popLC.of_f$offspring), mean(popLC.of_f$sd), mean(popLC.of_f$se),mean(popLC.of_f$ci))
LC.of_fish

#add pop mean to dataframe
#to get all names and no NAs use following
popLC.of.se[sapply(popLC.of.se, is.factor)] <- lapply(popLC.of.se[sapply(popLC.of.se, is.factor)], as.character)
#add mean per treatment group to dataframe popG.se
popLC.of.all<- rbind(popLC.of.se, LC.of_control, LC.of_fish)
popLC.of.all
str(popLC.of.all) #is df, all chr
#change back to numeric to be able to plot
popLC.of.all$N<-as.numeric(popLC.of.all$N) 
popLC.of.all$offspring<-as.numeric(popLC.of.all$offspring) 
class(popLC.of.all$offspring)
popLC.of.all$sd<-as.numeric(popLC.of.all$sd)
popLC.of.all$se<-as.numeric(popLC.of.all$se)
popLC.of.all$ci<-as.numeric(popLC.of.all$ci)
str(popLC.of.all)#is df, 2 chr, rest num
```

```{r offspring.popLC.plot, echo=FALSE, cache=FALSE, results='hide', message=FALSE, warning=FALSE}
#create another layer for pop mean errorbar
ds_LC.of <- popLC.of.all[13:14, c(2,4,6)]
ds_LC.of
####all 7 in one graph (6 genotypes plus pop mean +/-SE)
ggplot(popLC.of.se, aes(x=treatment, y=offspring, group=1)) +
  geom_point(data = popLC.of.se, aes(x = treatment, y = offspring)) +
  geom_errorbar(data = popLC.of.se, aes(x = treatment, y =offspring,
                    ymin = offspring - se, ymax = offspring + se),
                colour = 'black', width = 0.1, position=pd)+
  geom_line(data=popLC.of.se, aes(x=treatment, y=offspring),colour = 'black', size = 1.2) + 
  #points, line, errorbar for pop mean 
  geom_point(data = ds_LC.of, aes(x = treatment, y = offspring),
             colour = 'Mediumvioletred', size = 1) +
  geom_errorbar(data = ds_LC.of, aes(x = treatment, y = offspring,
               ymin = offspring - se, ymax = offspring + se),
                colour = 'Mediumvioletred', width = 0.1, position=pd)+
  geom_line(data=ds_LC.of, aes(x=treatment, y=offspring),colour = 'Mediumvioletred') + 
  #graph layout
  theme_minimal()+
  theme(axis.line.x = element_line(color = "black"),axis.line.y = element_line(color = "black"))+
  theme(panel.grid.major = element_blank(), panel.grid.minor = element_blank())+
  coord_cartesian(ylim=c(0,40)) + #zooms into area
  labs(title="",x="",y="Total Number of Offspring per Female")+
  theme(plot.title=element_text(size= 20, face="bold"))+
  theme(axis.text=element_text(size=16), axis.title=element_text(size=10))+
  theme(axis.line = element_line(color="black", size = 0.5)) +
  theme(axis.text.x = element_text(angle = 90, vjust = 0.5, hjust=1, color= c('darkgrey', 'darkblue')))+
  #facet_wrap(~clone)
  facet_grid(. ~ clone)
ggsave("offspring_rm_genotypesLC_600.png", dpi=600)
ggsave("offspring_rm_genotypesLC.pdf", dpi=600)
```

```{r offspring.popM, echo=FALSE, cache=FALSE, results='hide', message=FALSE, warning=FALSE}
popM<-FKn15[FKn15$clone %in% c("M10","M12","M2","M5","M6","M9"), ] 
head(popM)
popM.of.se <- summarySE(popM, measurevar="offspring", groupvars=c("clone","treatment"), na.rm=T)
popM.of.se
#calculate pop mean
popM.of_c<- popLC.of.se[which(popM.of.se$treatment=='control'), ]
M.of_control<- c("popM", "control", mean(popM.of_c$N), mean(popM.of_c$offspring), mean(popM.of_c$sd), mean(popM.of_c$se), mean(popM.of_c$ci))
M.of_control

popM.of_f<- popM.of.se[which(popM.of.se$treatment=='fish'), ]
M.of_fish<- c("popM", "fish", mean(popM.of_f$N), mean(popM.of_f$offspring), mean(popM.of_f$sd), mean(popM.of_f$se),mean(popM.of_f$ci))
M.of_fish
#add pop mean to dataframe
#to get all names and no NAs use following
popM.of.se[sapply(popM.of.se, is.factor)] <- lapply(popM.of.se[sapply(popM.of.se, is.factor)], as.character)
#add mean per treatment group to dataframe popM.se
popM.of.all<- rbind(popM.of.se, M.of_control, M.of_fish)
popM.of.all
str(popM.of.all) #is df, all chr
#change back to numeric to be able to plot
popM.of.all$N<-as.numeric(popM.of.all$N) 
popM.of.all$offspring<-as.numeric(popM.of.all$offspring) 
class(popM.of.all$offspring)
popM.of.all$sd<-as.numeric(popM.of.all$sd)
popM.of.all$se<-as.numeric(popM.of.all$se)
popM.of.all$ci<-as.numeric(popM.of.all$ci)
str(popM.of.all)#is df, 2 chr, rest num
```

```{r offspring.popM.plot, echo=FALSE, cache=FALSE, results='hide', message=FALSE, warning=FALSE}
#create another layer for pop mean errorbar
ds_M.of <- popM.of.all[13:14, c(2,4,6)]
ds_M.of
####all 7 in one graph (6 genotypes plus pop mean +/-SE)
ggplot(popM.of.se, aes(x=treatment, y=offspring, group=1)) +
  geom_point(data = popM.of.se, aes(x = treatment, y = offspring)) +
  geom_errorbar(data = popM.of.se, aes(x = treatment, y = offspring,
                 ymin = offspring - se, ymax = offspring + se),
                colour = 'black', width = 0.1, position=pd)+
  geom_line(data=popM.of.se, aes(x=treatment, y=offspring),colour = 'black', size = 1.2) + 
  #points, line, errorbar for pop mean 
  geom_point(data = ds_M.of, aes(x = treatment, y = offspring),
             colour = 'chartreuse4', size = 1) +
  geom_errorbar(data = ds_M.of, aes(x = treatment, y = offspring,
                ymin = offspring - se, ymax = offspring + se),
                colour = 'chartreuse4', width = 0.1, position=pd)+
  geom_line(data=ds_M.of, aes(x=treatment, y=offspring),colour = 'chartreuse4') + 
  #graph layout
  theme_minimal()+
  theme(axis.line.x = element_line(color = "black"),axis.line.y = element_line(color = "black"))+
  theme(panel.grid.major = element_blank(), panel.grid.minor = element_blank())+
  coord_cartesian(ylim=c(0,40)) + #zooms into area
  labs(title="",x="",y="Total Number of Offspring per Female")+
  theme(plot.title=element_text(size= 20, face="bold"))+
  theme(axis.text=element_text(size=16), axis.title=element_text(size=10))+
  theme(axis.line = element_line(color="black", size = 0.5)) +
  theme(axis.text.x = element_text(angle = 90, vjust = 0.5, hjust=1, color= c('darkgrey', 'darkblue')))+
  #facet_wrap(~clone)
  facet_grid(. ~ clone)
ggsave("offspring_rm_genotypesM_600.png", dpi=600)
ggsave("offspring_rm_genotypesM.pdf", dpi=600)
```

```{r offspring.all, echo=FALSE, cache=FALSE, results='hide', message=FALSE, warning=FALSE}
popM3<-popM.of.all[popM.of.all$clone %in% c("popM"), ] 
popJ3<-popJ.of.all[popJ.of.all$clone %in% c("popJ"), ] 
popLC3<-popLC.of.all[popLC.of.all$clone %in% c("popLC"), ]
popG3<-popG.of.all[popG.of.all$clone %in% c("popG"), ] 
pop.of.all<- rbind(popM3, popJ3, popLC3, popG3)
str(pop.of.all)
####all 7 in one graph (6 genotypes plus pop mean)
ggplot(pop.of.all, aes(x=treatment, y=offspring, group=1 )) +
  #points, line, errorbar for pop mean 
  geom_point(data = popM3, aes(x = treatment, y = offspring),
             colour = 'chartreuse4', size = 1) +
  geom_errorbar(data = popM3, aes(x = treatment, y = offspring,
                    ymin = offspring - se, ymax = offspring + se),
                colour = 'chartreuse4', width = 0.1, position=pd)+
  geom_line(data=popM3, aes(x=treatment, y=offspring),colour = 'chartreuse4') + 
  #pop LC
  geom_point(data = popLC3, aes(x = treatment, y = offspring),
             colour = 'Mediumvioletred', size = 1) +
  geom_errorbar(data = popLC3, aes(x = treatment, y = offspring,
                 ymin = offspring - se, ymax = offspring + se),
                colour = 'Mediumvioletred', width = 0.1, position=pd)+
  geom_line(data=popLC3, aes(x=treatment, y=offspring),colour = 'Mediumvioletred') +
  #popJ
  geom_point(data = popJ3, aes(x = treatment, y = offspring),
             colour = 'black', size = 1) +
  geom_errorbar(data = popJ3, aes(x = treatment, y = offspring,
                        ymin = offspring - se, ymax = offspring + se),
                colour = 'black', width = 0.1, position=pd)+
  geom_line(data=popJ3, aes(x=treatment, y=offspring),colour = 'black') +
  #popG
  geom_point(data = popG3, aes(x = treatment, y = offspring),
             colour = 'goldenrod', size = 1) +
  geom_errorbar(data = popG3, aes(x = treatment, y = offspring,
                      ymin = offspring - se, ymax = offspring + se),
                colour = 'goldenrod', width = 0.1, position=pd)+
  geom_line(data=popG3, aes(x=treatment, y=offspring),colour = 'goldenrod')+
  #graph layout
  theme_minimal()+
  theme(axis.line.x = element_line(color = "black"),axis.line.y = element_line(color = "black"))+
  theme(panel.grid.major = element_blank(), panel.grid.minor = element_blank())+
  coord_cartesian(ylim=c(0,40)) + #zooms into area
  labs(title="Total Number of Offspring",x="",y=" 'offspring' ")+
  theme(plot.title=element_text(size= 20, face="bold", hjust=0.5))+
  theme(axis.text=element_text(size=16), axis.title=element_text(size=16))+
  theme(axis.line = element_line(color="black", size = 0.5)) +
   theme(axis.text.x = element_text(angle = 90, vjust = 0.5, hjust=1, color= c('darkgrey', 'darkblue')))+
  #facet_wrap(~clone)
  facet_grid(. ~ clone)
ggsave("offspring_rm_pop_600.png", dpi=600)
ggsave("offspring_rm_pop.pdf", dpi=600)
```

##### Total Number of Offspring First Brood ('brood1')
```{r brood1.popG, echo=FALSE, cache=FALSE, results='hide', message=FALSE, warning=FALSE}
popG<-FKn15[FKn15$clone %in% c("G1.11","G1.12","G1.6","G1.7","G2.1","G3.1"), ] 
head(popG)
popG.br1.se <- summarySE(popG, measurevar="brood1", groupvars=c("clone","treatment"), na.rm=T)
popG.br1.se
#calculate pop mean
popG.br1_c<- popG.br1.se[which(popG.br1.se$treatment=='control'), ]
G.br1_control<- c("popG", "control", mean(popG.br1_c$N), mean(popG.br1_c$brood1), mean(popG.br1_c$sd), mean(popG.br1_c$se), mean(popG.br1_c$ci))
G.br1_control

popG.br1_f<- popG.br1.se[which(popG.br1.se$treatment=='fish'), ]
G.br1_fish<- c("popG", "fish", mean(popG.br1_f$N), mean(popG.br1_f$brood1), mean(popG.br1_f$sd), mean(popG.br1_f$se),mean(popG.br1_f$ci))
G.br1_fish
#add pop mean to dataframe
#to get all names and no NAs use following
popG.br1.se[sapply(popG.br1.se, is.factor)] <- lapply(popG.br1.se[sapply(popG.br1.se, is.factor)], as.character)
#add mean per treatment group to dataframe popG.se
popG.br1.all<- rbind(popG.br1.se, G.br1_control, G.br1_fish)
popG.br1.all
str(popG.br1.all) #is df, all chr
#change back to numeric to be able to plot
popG.br1.all$N<-as.numeric(popG.br1.all$N) 
popG.br1.all$brood1<-as.numeric(popG.br1.all$brood1) 
class(popG.br1.all$brood1)
popG.br1.all$sd<-as.numeric(popG.br1.all$sd)
popG.br1.all$se<-as.numeric(popG.br1.all$se)
popG.br1.all$ci<-as.numeric(popG.br1.all$ci)
str(popG.br1.all)#is df, 2 chr, rest num
```

```{r brood1.popG.plot, echo=FALSE, cache=FALSE, results='hide', message=FALSE, warning=FALSE}
#create another layer for pop mean errorbar
ds_G.br1 <- popG.br1.all[13:14, c(2,4,6)]
ds_G.br1
# The errorbars overlapped, so use position_dodge to move them horizontally
pd <- position_dodge(0.1) # move them .05 to the left and right
####all 7 in one graph (6 genotypes plus pop mean +/-SE)
ggplot(popG.br1.se, aes(x=treatment, y=brood1, group=1)) +
  geom_point(data = popG.br1.se, aes(x = treatment, y = brood1)) +
  geom_errorbar(data = popG.br1.se, aes(x = treatment, y = brood1,
                   ymin = brood1 - se, ymax = brood1 + se),
                colour = 'black', width = 0.1, position=pd)+
  geom_line(data=popG.br1.se, aes(x=treatment, y=brood1),colour = 'black', size = 1.2) + 
  #points, line, errorbar for pop mean 
  geom_point(data = ds_G.br1, aes(x = treatment, y = brood1),
             colour = 'goldenrod', size = 1) +
  geom_errorbar(data = ds_G.br1, aes(x = treatment, y = brood1,
                       ymin = brood1 - se, ymax = brood1 + se),
                colour = 'goldenrod', width = 0.1, position=pd)+
  geom_line(data=ds_G.br1, aes(x=treatment, y=brood1),colour = 'goldenrod') + 
  #graph layout
  theme_minimal()+
   theme(panel.grid.major = element_blank(), panel.grid.minor = element_blank())+
  coord_cartesian(ylim=c(0,8)) + #zooms into area
  labs(title="",x="",y="Total Number of Offspring First Brood per Female")+
  theme(plot.title=element_text(size= 20, face="bold"))+
  theme(axis.text=element_text(size=16), axis.title=element_text(size=10))+
  theme(axis.line = element_line(color="black", size = 0.5)) +
  theme(axis.text.x = element_text(angle = 90, vjust = 0.5, hjust=1, color= c('darkgrey', 'darkblue')))+
  #facet_wrap(~clone)
  facet_grid(. ~ clone)
ggsave("brood1_rm_genotypesG_600.png", dpi=600)
ggsave("brood1_rm_genotypesG.pdf", dpi=600)
```

```{r brood1.popJ, echo=FALSE, cache=FALSE, results='hide', message=FALSE, warning=FALSE}
popJ<-FKn15[FKn15$clone %in% c("J1","J2","J2.1","J2.4","J3","J4"), ] 
head(popJ)
popJ.br1.se <- summarySE(popJ, measurevar="brood1", groupvars=c("clone","treatment"), na.rm=T)
popJ.br1.se
#calculate pop mean
popJ.br1_c<- popJ.br1.se[which(popJ.br1.se$treatment=='control'), ]
J.br1_control<- c("popJ", "control", mean(popJ.br1_c$N), mean(popJ.br1_c$brood1), mean(popJ.br1_c$sd), mean(popJ.br1_c$se), mean(popJ.br1_c$ci))
J.br1_control

popJ.br1_f<- popJ.br1.se[which(popJ.br1.se$treatment=='fish'), ]
J.br1_fish<- c("popJ", "fish", mean(popJ.br1_f$N), mean(popJ.br1_f$brood1), mean(popJ.br1_f$sd), mean(popJ.br1_f$se),mean(popJ.br1_f$ci))
J.br1_fish
#add pop mean to dataframe
#to get all names and no NAs use following
popJ.br1.se[sapply(popJ.br1.se, is.factor)] <- lapply(popJ.br1.se[sapply(popJ.br1.se, is.factor)], as.character)
#add mean per treatment group to dataframe popG.se
popJ.br1.all<- rbind(popJ.br1.se, J.br1_control, J.br1_fish)
popJ.br1.all
str(popJ.br1.all) #is df, all chr
#change back to numeric to be able to plot
popJ.br1.all$N<-as.numeric(popJ.br1.all$N) 
popJ.br1.all$brood1<-as.numeric(popJ.br1.all$brood1) 
class(popJ.br1.all$brood1)
popJ.br1.all$sd<-as.numeric(popJ.br1.all$sd)
popJ.br1.all$se<-as.numeric(popJ.br1.all$se)
popJ.br1.all$ci<-as.numeric(popJ.br1.all$ci)
str(popJ.br1.all)#is df, 2 chr, rest num
```

```{r brood1.popJ.plot, echo=FALSE, cache=FALSE, results='hide', message=FALSE, warning=FALSE}
#create another layer for pop mean errorbar
ds_J.br1 <- popJ.br1.all[13:14, c(2,4,6)]
ds_J.br1
####all 7 in one graph (6 genotypes plus pop mean +/-SE)
ggplot(popJ.br1.se, aes(x=treatment, y=brood1, group=1)) +
  geom_point(data = popJ.br1.se, aes(x = treatment, y = brood1)) +
  geom_errorbar(data = popJ.br1.se, aes(x = treatment, y = brood1,
                      ymin = brood1 - se, ymax = brood1 + se),
                colour = 'black', width = 0.1, position=pd)+
  geom_line(data=popJ.br1.se, aes(x=treatment, y=brood1),colour = 'black', size = 1.2) + 
  #points, line, errorbar for pop mean 
  geom_point(data = ds_J.br1, aes(x = treatment, y = brood1),
             colour = 'black', size = 1) +
  geom_errorbar(data = ds_J.br1, aes(x = treatment, y = brood1,
                    ymin = brood1 - se, ymax = brood1 + se),
                colour = 'black', width = 0.1, position=pd)+
  geom_line(data=ds_J.br1, aes(x=treatment, y=brood1),colour = 'black') + 
  #graph layout
  theme_minimal()+
  theme(axis.line.x = element_line(color = "black"),axis.line.y = element_line(color = "black"))+
  theme(panel.grid.major = element_blank(), panel.grid.minor = element_blank())+
  coord_cartesian(ylim=c(0,8)) + #zooms into area
  labs(title="",x="",y="Total Number of Offspring First Brood per Female")+
  theme(plot.title=element_text(size= 20, face="bold"))+
  theme(axis.text=element_text(size=16), axis.title=element_text(size=10))+
  theme(axis.line = element_line(color="black", size = 0.5)) +
  theme(axis.text.x = element_text(angle = 90, vjust = 0.5, hjust=1, color= c('darkgrey', 'darkblue')))+
  #facet_wrap(~clone)
  facet_grid(. ~ clone)
ggsave("brood1_rm_genotypesJ_600.png", dpi=600)
ggsave("brood1_rm_genotypesJ.pdf", dpi=600)
```

```{r brood1.popLC, echo=FALSE, cache=FALSE, results='hide', message=FALSE, warning=FALSE}
popLC<-FKn15[FKn15$clone %in% c("LC3.1","LC3.3","LC3.5","LC3.6","LC3.7","LC3.9"), ]
head(popLC)
popLC.br1.se <- summarySE(popLC, measurevar="brood1", groupvars=c("clone","treatment"), na.rm=T)
popLC.br1.se
#calculate pop mean
popLC.br1_c<- popLC.br1.se[which(popLC.br1.se$treatment=='control'), ]
LC.br1_control<- c("popLC", "control", mean(popLC.br1_c$N), mean(popLC.br1_c$brood1), mean(popLC.br1_c$sd), mean(popLC.br1_c$se), mean(popLC.br1_c$ci))
LC.br1_control

popLC.br1_f<- popLC.br1.se[which(popLC.br1.se$treatment=='fish'), ]
LC.br1_fish<- c("popLC", "fish", mean(popLC.br1_f$N), mean(popLC.br1_f$brood1), mean(popLC.br1_f$sd), mean(popLC.br1_f$se),mean(popLC.br1_f$ci))
LC.br1_fish

#add pop mean to dataframe
#to get all names and no NAs use following
popLC.br1.se[sapply(popLC.br1.se, is.factor)] <- lapply(popLC.br1.se[sapply(popLC.br1.se, is.factor)], as.character)
#add mean per treatment group to dataframe popG.se
popLC.br1.all<- rbind(popLC.br1.se, LC.br1_control, LC.br1_fish)
popLC.br1.all
str(popLC.br1.all) #is df, all chr
#change back to numeric to be able to plot
popLC.br1.all$N<-as.numeric(popLC.br1.all$N) 
popLC.br1.all$brood1<-as.numeric(popLC.br1.all$brood1) 
class(popLC.br1.all$brood1)
popLC.br1.all$sd<-as.numeric(popLC.br1.all$sd)
popLC.br1.all$se<-as.numeric(popLC.br1.all$se)
popLC.br1.all$ci<-as.numeric(popLC.br1.all$ci)
str(popLC.br1.all)#is df, 2 chr, rest num
```

```{r brood1.popLC.plot, echo=FALSE, cache=FALSE, results='hide', message=FALSE, warning=FALSE}
#create another layer for pop mean errorbar
ds_LC.br1 <- popLC.br1.all[13:14, c(2,4,6)]
ds_LC.br1
####all 7 in one graph (6 genotypes plus pop mean +/-SE)
ggplot(popLC.br1.se, aes(x=treatment, y=brood1, group=1)) +
  geom_point(data = popLC.br1.se, aes(x = treatment, y = brood1)) +
  geom_errorbar(data = popLC.br1.se, aes(x = treatment, y = brood1,
                        ymin = brood1 - se, ymax = brood1 + se),
                colour = 'black', width = 0.1, position=pd)+
  geom_line(data=popLC.br1.se, aes(x=treatment, y=brood1),colour = 'black', size = 1.2) + 
  #points, line, errorbar for pop mean 
  geom_point(data = ds_LC.br1, aes(x = treatment, y = brood1),
             colour = 'Mediumvioletred', size = 1) +
  geom_errorbar(data = ds_LC.br1, aes(x = treatment, y = brood1,
                      ymin = brood1 - se, ymax = brood1 + se),
                colour = 'Mediumvioletred', width = 0.1, position=pd)+
  geom_line(data=ds_LC.br1, aes(x=treatment, y=brood1),colour = 'Mediumvioletred') + 
  #graph layout
  theme_minimal()+
  theme(panel.grid.major = element_blank(), panel.grid.minor = element_blank())+
  coord_cartesian(ylim=c(0,8)) + #zooms into area
  labs(title="",x="",y="Total Number of Offspring First Brood per Female")+
  theme(plot.title=element_text(size= 20, face="bold"))+
  theme(axis.text=element_text(size=16), axis.title=element_text(size=10))+
  theme(axis.line = element_line(color="black", size = 0.5)) +
  theme(axis.text.x = element_text(angle = 90, vjust = 0.5, hjust=1, color= c('darkgrey', 'darkblue')))+
  #facet_wrap(~clone)
  facet_grid(. ~ clone)
ggsave("brood1_rm_genotypesLC_600.png", dpi=600)
ggsave("brood1_rm_genotypesLC.pdf", dpi=600)
```

```{r brood1.popM, echo=FALSE, cache=FALSE, results='hide', message=FALSE, warning=FALSE}
popM<-FKn15[FKn15$clone %in% c("M10","M12","M2","M5","M6","M9"), ] 
head(popM)
popM.br1.se <- summarySE(popM, measurevar="brood1", groupvars=c("clone","treatment"), na.rm=T)
popM.br1.se
#calculate pop mean
popM.br1_c<- popM.br1.se[which(popM.br1.se$treatment=='control'), ]
M.br1_control<- c("popM", "control", mean(popM.br1_c$N), mean(popM.br1_c$brood1), mean(popM.br1_c$sd), mean(popM.br1_c$se), mean(popM.br1_c$ci))
M.br1_control

popM.br1_f<- popM.br1.se[which(popM.br1.se$treatment=='fish'), ]
M.br1_fish<- c("popM", "fish", mean(popM.br1_f$N), mean(popM.br1_f$brood1), mean(popM.br1_f$sd), mean(popM.br1_f$se),mean(popM.br1_f$ci))
M.br1_fish
#add pop mean to dataframe
#to get all names and no NAs use following
popM.br1.se[sapply(popM.br1.se, is.factor)] <- lapply(popM.br1.se[sapply(popM.br1.se, is.factor)], as.character)
#add mean per treatment group to dataframe popM.se
popM.br1.all<- rbind(popM.br1.se, M.br1_control, M.br1_fish)
popM.br1.all
str(popM.br1.all) #is df, all chr
#change back to numeric to be able to plot
popM.br1.all$N<-as.numeric(popM.br1.all$N) 
popM.br1.all$brood1<-as.numeric(popM.br1.all$brood1) 
class(popM.br1.all$brood1)
popM.br1.all$sd<-as.numeric(popM.br1.all$sd)
popM.br1.all$se<-as.numeric(popM.br1.all$se)
popM.br1.all$ci<-as.numeric(popM.br1.all$ci)
str(popM.br1.all)#is df, 2 chr, rest num
```

```{r brood1.popM.plot, echo=FALSE, cache=FALSE, results='hide', message=FALSE, warning=FALSE}
#create another layer for pop mean errorbar
ds_M.br1 <- popM.br1.all[13:14, c(2,4,6)]
ds_M.br1
####all 7 in one graph (6 genotypes plus pop mean +/-SE)
ggplot(popM.br1.se, aes(x=treatment, y=brood1, group=1)) +
  geom_point(data = popM.br1.se, aes(x = treatment, y = brood1)) +
  geom_errorbar(data = popM.br1.se, aes(x = treatment, y = brood1,
                     ymin = brood1 - se, ymax = brood1 + se),
                colour = 'black', width = 0.1, position=pd)+
  geom_line(data=popM.br1.se, aes(x=treatment, y=brood1),colour = 'black', size = 1.2) + 
  #points, line, errorbar for pop mean 
  geom_point(data = ds_M.br1, aes(x = treatment, y = brood1),
             colour = 'chartreuse4', size = 1) +
  geom_errorbar(data = ds_M.br1, aes(x = treatment, y = brood1,
                         ymin = brood1 - se, ymax = brood1 + se),
                colour = 'chartreuse4', width = 0.1, position=pd)+
  geom_line(data=ds_M.br1, aes(x=treatment, y=brood1),colour = 'chartreuse4') + 
  #graph layout
  theme_minimal()+
  theme(axis.line.x = element_line(color = "black"),axis.line.y = element_line(color = "black"))+
  theme(panel.grid.major = element_blank(), panel.grid.minor = element_blank())+
  coord_cartesian(ylim=c(0,8)) + #zooms into area
  labs(title="",x="",y="Total Number of Offspring First Brood per Female")+
  theme(plot.title=element_text(size= 20, face="bold"))+
  theme(axis.text=element_text(size=16), axis.title=element_text(size=10))+
  theme(axis.line = element_line(color="black", size = 0.5)) +
  theme(axis.text.x = element_text(angle = 90, vjust = 0.5, hjust=1, color= c('darkgrey', 'darkblue')))+
  #facet_wrap(~clone)
  facet_grid(. ~ clone)
ggsave("brood1_rm_genotypesM_600.png", dpi=600)
ggsave("brood1_rm_genotypesM.pdf", dpi=600)
```

```{r brood1.all, echo=FALSE, cache=FALSE, results='hide', message=FALSE, warning=FALSE}
popM4<-popM.br1.all[popM.br1.all$clone %in% c("popM"), ] 
popJ4<-popJ.br1.all[popJ.br1.all$clone %in% c("popJ"), ] 
popLC4<-popLC.br1.all[popLC.br1.all$clone %in% c("popLC"), ] 
popG4<-popG.br1.all[popG.br1.all$clone %in% c("popG"), ] 
pop.br1.all<- rbind(popM4, popJ4, popLC4, popG4)
str(pop.br1.all)
####all 7 in one graph (6 genotypes plus pop mean)
ggplot(pop.br1.all, aes(x=treatment, y=brood1, group=1 )) +
  #points, line, errorbar for pop mean 
  geom_point(data = popM4, aes(x = treatment, y = brood1),
             colour = 'chartreuse4', size = 1) +
  geom_errorbar(data = popM4, aes(x = treatment, y = brood1,
               ymin = brood1 - se, ymax = brood1 + se),
                colour = 'chartreuse4', width = 0.1, position=pd)+
  geom_line(data=popM4, aes(x=treatment, y=brood1),colour = 'chartreuse4') + 
  #pop LC
  geom_point(data = popLC4, aes(x = treatment, y = brood1),
             colour = 'Mediumvioletred', size = 1) +
  geom_errorbar(data = popLC4, aes(x = treatment, y = brood1,
                   ymin = brood1 - se, ymax = brood1 + se),
                colour = 'Mediumvioletred', width = 0.1, position=pd)+
  geom_line(data=popLC4, aes(x=treatment, y=brood1),colour = 'Mediumvioletred') +
  #popJ
  geom_point(data = popJ4, aes(x = treatment, y = brood1),
             colour = 'black', size = 1) +
  geom_errorbar(data = popJ4, aes(x = treatment, y = brood1,
                           ymin = brood1 - se, ymax = brood1 + se),
                colour = 'black', width = 0.1, position=pd)+
  geom_line(data=popJ4, aes(x=treatment, y=brood1),colour = 'black') +
  #popG
  geom_point(data = popG4, aes(x = treatment, y = brood1),
             colour = 'goldenrod', size = 1) +
  geom_errorbar(data = popG4, aes(x = treatment, y = brood1,
                        ymin = brood1 - se, ymax = brood1 + se),
                colour = 'goldenrod', width = 0.1, position=pd)+
  geom_line(data=popG4, aes(x=treatment, y=brood1),colour = 'goldenrod')+
  #graph layout
  theme_minimal()+
  theme(panel.grid.major = element_blank(), panel.grid.minor = element_blank())+
  coord_cartesian(ylim=c(0,8)) + #zooms into area
  labs(title="Total Number of Offspring First Brood",x="",y=" 'brood1' ")+
  theme(plot.title=element_text(size= 20, face="bold", hjust=0.5))+
  theme(axis.text=element_text(size=16), axis.title=element_text(size=16))+
  theme(axis.line = element_line(color="black", size = 0.5)) +
   theme(axis.text.x = element_text(angle = 90, vjust = 0.5, hjust=1, color= c('darkgrey', 'darkblue')))+
  #facet_wrap(~clone)
  facet_grid(. ~ clone)
ggsave("brood1_rm_pop_600.png", dpi=600)
ggsave("brood1_rm_pop.pdf", dpi=600)
```

##### Somatic Growth Rate ('SGR')
```{r SGR.popG, echo=FALSE, cache=FALSE, results='hide', message=FALSE, warning=FALSE}
popG<-FKn15[FKn15$clone %in% c("G1.11","G1.12","G1.6","G1.7","G2.1","G3.1"), ] 
head(popG)
popG.SGR.se <- summarySE(popG, measurevar="SGR", groupvars=c("clone","treatment"), na.rm=T)
popG.SGR.se
#calculate pop mean
popG.SGR_c<- popG.SGR.se[which(popG.SGR.se$treatment=='control'), ]
G.SGR_control<- c("popG", "control", mean(popG.SGR_c$N), mean(popG.SGR_c$SGR), mean(popG.SGR_c$sd), mean(popG.SGR_c$se), mean(popG.SGR_c$ci))
G.SGR_control

popG.SGR_f<- popG.SGR.se[which(popG.SGR.se$treatment=='fish'), ]
G.SGR_fish<- c("popG", "fish", mean(popG.SGR_f$N), mean(popG.SGR_f$SGR), mean(popG.SGR_f$sd), mean(popG.SGR_f$se),mean(popG.SGR_f$ci))
G.SGR_fish

#add pop mean to dataframe
#to get all names and no NAs use following
popG.SGR.se[sapply(popG.SGR.se, is.factor)] <- lapply(popG.SGR.se[sapply(popG.SGR.se, is.factor)], as.character)
#add mean per treatment group to dataframe popG.se
popG.SGR.all<- rbind(popG.SGR.se, G.SGR_control, G.SGR_fish)
popG.SGR.all
str(popG.SGR.all) #is df, all chr
#change back to numeric to be able to plot
popG.SGR.all$N<-as.numeric(popG.SGR.all$N) 
popG.SGR.all$SGR<-as.numeric(popG.SGR.all$SGR) 
class(popG.SGR.all$SGR)
popG.SGR.all$sd<-as.numeric(popG.SGR.all$sd)
popG.SGR.all$se<-as.numeric(popG.SGR.all$se)
popG.SGR.all$ci<-as.numeric(popG.SGR.all$ci)
str(popG.SGR.all)#is df, 2 chr, rest num
```

```{r SGR.popG.plot, echo=FALSE, cache=FALSE, results='hide', message=FALSE, warning=FALSE}
#create another layer for pop mean errorbar
ds_G.SGR <- popG.SGR.all[13:14, c(2,4,6)]
ds_G.SGR
# The errorbars overlapped, so use position_dodge to move them horizontally
pd <- position_dodge(0.1) # move them .05 to the left and right
####all 7 in one graph (6 genotypes plus pop mean +/-SE)
ggplot(popG.SGR.se, aes(x=treatment, y=SGR, group=1)) +
  geom_point(data = popG.SGR.se, aes(x = treatment, y = SGR)) +
  geom_errorbar(data = popG.SGR.se, aes(x = treatment, y = SGR,
                        ymin = SGR - se, ymax = SGR + se),
                colour = 'black', width = 0.1, position=pd)+
  geom_line(data=popG.SGR.se, aes(x=treatment, y=SGR),colour = 'black', size = 1.2) + 
  #points, line, errorbar for pop mean 
  geom_point(data = ds_G.SGR, aes(x = treatment, y = SGR),
             colour = 'goldenrod', size = 1) +
  geom_errorbar(data = ds_G.SGR, aes(x = treatment, y = SGR,
                          ymin = SGR - se, ymax = SGR + se),
                colour = 'goldenrod', width = 0.1, position=pd)+
  geom_line(data=ds_G.SGR, aes(x=treatment, y=SGR),colour = 'goldenrod') + 
  #graph layout
  theme_minimal()+
  theme(panel.grid.major = element_blank(), panel.grid.minor = element_blank())+
  coord_cartesian(ylim=c(40,120)) + #zooms into area
  labs(title="",x="",y="Somatic Growth Rate (�m/day)")+
  theme(plot.title=element_text(size= 20, face="bold"))+
  theme(axis.text=element_text(size=16), axis.title=element_text(size=12))+
  theme(axis.line = element_line(color="black", size = 0.5)) +
  theme(axis.text.x = element_text(angle = 90, vjust = 0.5, hjust=1, color= c('darkgrey', 'darkblue')))+
  #facet_wrap(~clone)
  facet_grid(. ~ clone)
ggsave("SGR_rm_genotypesG_600.png", dpi=600)
ggsave("SGR_rm_genotypesG.pdf", dpi=600)
```

```{r SGR.popJ, echo=FALSE, cache=FALSE, results='hide', message=FALSE, warning=FALSE}
popJ<-FKn15[FKn15$clone %in% c("J1","J2","J2.1","J2.4","J3","J4"), ]
head(popJ)
popJ.SGR.se <- summarySE(popJ, measurevar="SGR", groupvars=c("clone","treatment"), na.rm=T)
popJ.SGR.se
#calculate pop mean
popJ.SGR_c<- popJ.SGR.se[which(popJ.SGR.se$treatment=='control'), ]
J.SGR_control<- c("popJ", "control", mean(popJ.SGR_c$N), mean(popJ.SGR_c$SGR), mean(popJ.SGR_c$sd), mean(popJ.SGR_c$se), mean(popJ.SGR_c$ci))
J.SGR_control

popJ.SGR_f<- popJ.SGR.se[which(popJ.SGR.se$treatment=='fish'), ]
J.SGR_fish<- c("popJ", "fish", mean(popJ.SGR_f$N), mean(popJ.SGR_f$SGR), mean(popJ.SGR_f$sd), mean(popJ.SGR_f$se),mean(popJ.SGR_f$ci))
J.SGR_fish
#add pop mean to dataframe
#to get all names and no NAs use following
popJ.SGR.se[sapply(popJ.SGR.se, is.factor)] <- lapply(popJ.SGR.se[sapply(popJ.SGR.se, is.factor)], as.character)
#add mean per treatment group to dataframe popG.se
popJ.SGR.all<- rbind(popJ.SGR.se, J.SGR_control, J.SGR_fish)
popJ.SGR.all
str(popJ.SGR.all) #is df, all chr
#change back to numeric to be able to plot
popJ.SGR.all$N<-as.numeric(popJ.SGR.all$N) 
popJ.SGR.all$SGR<-as.numeric(popJ.SGR.all$SGR) 
class(popJ.SGR.all$SGR)
popJ.SGR.all$sd<-as.numeric(popJ.SGR.all$sd)
popJ.SGR.all$se<-as.numeric(popJ.SGR.all$se)
popJ.SGR.all$ci<-as.numeric(popJ.SGR.all$ci)
str(popJ.SGR.all)#is df, 2 chr, rest num
```

```{r SGR.popJ.plot, echo=FALSE, cache=FALSE, results='hide', message=FALSE, warning=FALSE}
#create another layer for pop mean errorbar
ds_J.SGR <- popJ.SGR.all[13:14, c(2,4,6)]
ds_J.SGR
####all 7 in one graph (6 genotypes plus pop mean +/-SE)
ggplot(popJ.SGR.se, aes(x=treatment, y=SGR, group=1)) +
  geom_point(data = popJ.SGR.se, aes(x = treatment, y = SGR)) +
  geom_errorbar(data = popJ.SGR.se, aes(x = treatment, y = SGR,
                                  ymin = SGR - se, ymax = SGR + se),
                colour = 'black', width = 0.1, position=pd)+
  geom_line(data=popJ.SGR.se, aes(x=treatment, y=SGR),colour = 'black', size = 1.2) + 
  #points, line, errorbar for pop mean 
  geom_point(data = ds_J.SGR, aes(x = treatment, y = SGR),
             colour = 'black', size = 1) +
  geom_errorbar(data = ds_J.SGR, aes(x = treatment, y = SGR,
                               ymin = SGR - se, ymax = SGR + se),
                colour = 'black', width = 0.1, position=pd)+
  geom_line(data=ds_J.SGR, aes(x=treatment, y=SGR),colour = 'black') + 
  #graph layout
  theme_minimal()+
  theme(panel.grid.major = element_blank(), panel.grid.minor = element_blank())+
  coord_cartesian(ylim=c(40,120)) + #zooms into area
  labs(title="",x="",y="Somatic Growth Rate (�m/day)")+
  theme(plot.title=element_text(size= 20, face="bold"))+
  theme(axis.text=element_text(size=16), axis.title=element_text(size=12))+
  theme(axis.line = element_line(color="black", size = 0.5)) +
  theme(axis.text.x = element_text(angle = 90, vjust = 0.5, hjust=1, color= c('darkgrey', 'darkblue')))+
  #facet_wrap(~clone)
  facet_grid(. ~ clone)
ggsave("SGR_rm_genotypesJ_600.png", dpi=600)
ggsave("SGR_rm_genotypesJ.pdf", dpi=600)
```

```{r SGR.popLC, echo=FALSE, cache=FALSE, results='hide', message=FALSE, warning=FALSE}
popLC<-FKn15[FKn15$clone %in% c("LC3.1","LC3.3","LC3.5","LC3.6","LC3.7","LC3.9"), ] 
head(popLC)
popLC.SGR.se <- summarySE(popLC, measurevar="SGR", groupvars=c("clone","treatment"), na.rm=T)
popLC.SGR.se
#calculate pop mean
popLC.SGR_c<- popLC.SGR.se[which(popLC.SGR.se$treatment=='control'), ]
LC.SGR_control<- c("popLC", "control", mean(popLC.SGR_c$N), mean(popLC.SGR_c$SGR), mean(popLC.SGR_c$sd), mean(popLC.SGR_c$se), mean(popLC.SGR_c$ci))
LC.SGR_control

popLC.SGR_f<- popLC.SGR.se[which(popLC.SGR.se$treatment=='fish'), ]
LC.SGR_fish<- c("popLC", "fish", mean(popLC.SGR_f$N), mean(popLC.SGR_f$SGR), mean(popLC.SGR_f$sd), mean(popLC.SGR_f$se),mean(popLC.SGR_f$ci))
LC.SGR_fish
#add pop mean to dataframe
#to get all names and no NAs use following
popLC.SGR.se[sapply(popLC.SGR.se, is.factor)] <- lapply(popLC.SGR.se[sapply(popLC.SGR.se, is.factor)], as.character)
#add mean per treatment group to dataframe popG.se
popLC.SGR.all<- rbind(popLC.SGR.se, LC.SGR_control, LC.SGR_fish)
popLC.SGR.all
str(popLC.SGR.all) #is df, all chr
#change back to numeric to be able to plot
popLC.SGR.all$N<-as.numeric(popLC.SGR.all$N) 
popLC.SGR.all$SGR<-as.numeric(popLC.SGR.all$SGR) 
class(popLC.SGR.all$SGR)
popLC.SGR.all$sd<-as.numeric(popLC.SGR.all$sd)
popLC.SGR.all$se<-as.numeric(popLC.SGR.all$se)
popLC.SGR.all$ci<-as.numeric(popLC.SGR.all$ci)
str(popLC.SGR.all)#is df, 2 chr, rest num
```

```{r SGR.popLC.plot, echo=FALSE, cache=FALSE, results='hide', message=FALSE, warning=FALSE}
#create another layer for pop mean errorbar
ds_LC.SGR <- popLC.SGR.all[13:14, c(2,4,6)]
ds_LC.SGR
####all 7 in one graph (6 genotypes plus pop mean +/-SE)
ggplot(popLC.SGR.se, aes(x=treatment, y=SGR, group=1)) +
  geom_point(data = popLC.SGR.se, aes(x = treatment, y = SGR)) +
  geom_errorbar(data = popLC.SGR.se, aes(x = treatment, y = SGR,
                                   ymin = SGR - se, ymax = SGR + se),
                colour = 'black', width = 0.1, position=pd)+
  geom_line(data=popLC.SGR.se, aes(x=treatment, y=SGR),colour = 'black', size = 1.2) + 
  #points, line, errorbar for pop mean 
  geom_point(data = ds_LC.SGR, aes(x = treatment, y = SGR),
             colour = 'Mediumvioletred', size = 1) +
  geom_errorbar(data = ds_LC.SGR, aes(x = treatment, y = SGR,
                                   ymin = SGR - se, ymax = SGR + se),
                colour = 'Mediumvioletred', width = 0.1, position=pd)+
  geom_line(data=ds_LC.SGR, aes(x=treatment, y=SGR),colour = 'Mediumvioletred') + 
  #graph layout
  theme_minimal()+
  theme(panel.grid.major = element_blank(), panel.grid.minor = element_blank())+
  coord_cartesian(ylim=c(40,120)) + #zooms into area
  labs(title="",x="",y="Somatic Growth Rate (�m/day)")+
  theme(plot.title=element_text(size= 20, face="bold"))+
  theme(axis.text=element_text(size=16), axis.title=element_text(size=12))+
  theme(axis.line = element_line(color="black", size = 0.5)) +
  theme(axis.text.x = element_text(angle = 90, vjust = 0.5, hjust=1, color= c('darkgrey', 'darkblue')))+
  #facet_wrap(~clone)
  facet_grid(. ~ clone)
ggsave("SGR_rm_genotypesLC_600.png", dpi=600)
ggsave("SGR_rm_genotypesLC.pdf", dpi=600)
```

```{r SGR.popM, echo=FALSE, cache=FALSE, results='hide', message=FALSE, warning=FALSE}
popM<-FKn15[FKn15$clone %in% c("M10","M12","M2","M5","M6","M9"), ] 
head(popM)
popM.SGR.se <- summarySE(popM, measurevar="SGR", groupvars=c("clone","treatment"), na.rm=T)
popM.SGR.se
#calculate pop mean
popM.SGR_c<- popM.SGR.se[which(popM.SGR.se$treatment=='control'), ]
M.SGR_control<- c("popM", "control", mean(popM.SGR_c$N), mean(popM.SGR_c$SGR), mean(popM.SGR_c$sd), mean(popM.SGR_c$se), mean(popM.SGR_c$ci))
M.SGR_control

popM.SGR_f<- popM.SGR.se[which(popM.SGR.se$treatment=='fish'), ]
M.SGR_fish<- c("popM", "fish", mean(popM.SGR_f$N), mean(popM.SGR_f$SGR), mean(popM.SGR_f$sd), mean(popM.SGR_f$se),mean(popM.SGR_f$ci))
M.SGR_fish
#add pop mean to dataframe
#to get all names and no NAs use following
popM.SGR.se[sapply(popM.SGR.se, is.factor)] <- lapply(popM.SGR.se[sapply(popM.SGR.se, is.factor)], as.character)
#add mean per treatment group to dataframe popM.se
popM.SGR.all<- rbind(popM.SGR.se, M.SGR_control, M.SGR_fish)
popM.SGR.all
str(popM.SGR.all) #is df, all chr
#change back to numeric to be able to plot
popM.SGR.all$N<-as.numeric(popM.SGR.all$N) 
popM.SGR.all$SGR<-as.numeric(popM.SGR.all$SGR) 
class(popM.SGR.all$SGR)
popM.SGR.all$sd<-as.numeric(popM.SGR.all$sd)
popM.SGR.all$se<-as.numeric(popM.SGR.all$se)
popM.SGR.all$ci<-as.numeric(popM.SGR.all$ci)
str(popM.SGR.all)#is df, 2 chr, rest num
```

```{r SGR.popM.plot, echo=FALSE, cache=FALSE, results='hide', message=FALSE, warning=FALSE}
#create another layer for pop mean errorbar
ds_M.SGR <- popM.SGR.all[13:14, c(2,4,6)]
ds_M.SGR
####all 7 in one graph (6 genotypes plus pop mean +/-SE)
ggplot(popM.SGR.se, aes(x=treatment, y=SGR, group=1)) +
  geom_point(data = popM.SGR.se, aes(x = treatment, y = SGR)) +
  geom_errorbar(data = popM.SGR.se, aes(x = treatment, y = SGR,
                                   ymin = SGR - se, ymax = SGR + se),
                colour = 'black', width = 0.1, position=pd)+
  geom_line(data=popM.SGR.se, aes(x=treatment, y=SGR),colour = 'black', size = 1.2) + 
  #points, line, errorbar for pop mean 
  geom_point(data = ds_M.SGR, aes(x = treatment, y = SGR),
             colour = 'chartreuse4', size = 1) +
  geom_errorbar(data = ds_M.SGR, aes(x = treatment, y = SGR,
                                   ymin = SGR - se, ymax = SGR + se),
                colour = 'chartreuse4', width = 0.1, position=pd)+
  geom_line(data=ds_M.SGR, aes(x=treatment, y=SGR),colour = 'chartreuse4') + 
  #graph layout
  theme_minimal()+
  theme(panel.grid.major = element_blank(), panel.grid.minor = element_blank())+
  coord_cartesian(ylim=c(40,120)) + #zooms into area
  labs(title="",x="",y="Somatic Growth Rate (�m/day)")+
  theme(plot.title=element_text(size= 20, face="bold"))+
  theme(axis.text=element_text(size=16), axis.title=element_text(size=12))+
  theme(axis.line = element_line(color="black", size = 0.5)) +
  theme(axis.text.x = element_text(angle = 90, vjust = 0.5, hjust=1, color= c('darkgrey', 'darkblue')))+
  #facet_wrap(~clone)
  facet_grid(. ~ clone)
#ggsave("SGR_rm_genotypesM.png", dpi=300)
ggsave("SGR_rm_genotypesM_600.png", dpi=600)
ggsave("SGR_rm_genotypesM.pdf", dpi=600)
```

```{r SGR.all, echo=FALSE, cache=FALSE, results='hide', message=FALSE, warning=FALSE}
popM5<-popM.SGR.all[popM.SGR.all$clone %in% c("popM"), ] 
popJ5<-popJ.SGR.all[popJ.SGR.all$clone %in% c("popJ"), ] 
popLC5<-popLC.SGR.all[popLC.SGR.all$clone %in% c("popLC"), ] 
popG5<-popG.SGR.all[popG.SGR.all$clone %in% c("popG"), ] 
pop.SGR.all<- rbind(popM5, popJ5, popLC5, popG5)
str(pop.SGR.all)
####all 7 in one graph (6 genotypes plus pop mean +/-SE)
ggplot(pop.SGR.all, aes(x=treatment, y=SGR, group=1)) +
  #points, line, errorbar for pop mean 
  geom_point(data = popM5, aes(x = treatment, y = SGR),
             colour = 'chartreuse4', size = 1) +
  geom_errorbar(data = popM5, aes(x = treatment, y = SGR,
                                  ymin = SGR - se, ymax = SGR + se),
                colour = 'chartreuse4', width = 0.1, position=pd)+
  geom_line(data=popM5, aes(x=treatment, y=SGR),colour = 'chartreuse4') + 
  #pop LC
  geom_point(data = popLC5, aes(x = treatment, y = SGR),
             colour = 'Mediumvioletred', size = 1) +
  geom_errorbar(data = popLC5, aes(x = treatment, y = SGR,
                                   ymin = SGR - se, ymax = SGR + se),
                colour = 'Mediumvioletred', width = 0.1, position=pd)+
  geom_line(data=popLC5, aes(x=treatment, y=SGR),colour = 'Mediumvioletred') +
  #popJ
  geom_point(data = popJ5, aes(x = treatment, y = SGR),
             colour = 'black', size = 1) +
  geom_errorbar(data = popJ5, aes(x = treatment, y = SGR,
                                  ymin = SGR - se, ymax = SGR + se),
                colour = 'black', width = 0.1, position=pd)+
  geom_line(data=popJ5, aes(x=treatment, y=SGR),colour = 'black') +
  #popG
  geom_point(data = popG5, aes(x = treatment, y = SGR),
             colour = 'goldenrod', size = 1) +
  geom_errorbar(data = popG5, aes(x = treatment, y = SGR,
                                  ymin = SGR - se, ymax = SGR + se),
                colour = 'goldenrod', width = 0.1, position=pd)+
  geom_line(data=popG5, aes(x=treatment, y=SGR),colour = 'goldenrod')+
  #graph layout
  theme_minimal()+
  theme(axis.line.x = element_line(color = "black"),axis.line.y = element_line(color = "black"))+
  theme(panel.grid.major = element_blank(), panel.grid.minor = element_blank())+
  coord_cartesian(ylim=c(40,120)) + #zooms into area
  labs(title="Somatic Growth Rate",x="",y=" 'SGR' (�m/day)")+
  theme(plot.title=element_text(size= 20, face="bold", hjust=0.5))+
  theme(axis.text=element_text(size=16), axis.title=element_text(size=16))+
  theme(axis.line = element_line(color="black", size = 0.5)) +
   theme(axis.text.x = element_text(angle = 90, vjust = 0.5, hjust=1, color= c('darkgrey', 'darkblue')))+
  #facet_wrap(~clone)
  facet_grid(. ~ clone)
ggsave("SGR_rm_pop_600.png", dpi=600)
ggsave("SGR_rm_pop.pdf", dpi=600)
```

##### Body Length ('size')
```{r Size.popG, echo=FALSE, cache=FALSE, results='hide', message=FALSE, warning=FALSE}
popG<-FKn15[FKn15$clone %in% c("G1.11","G1.12","G1.6","G1.7","G2.1","G3.1"), ] 
head(popG)
popG.Size.se <- summarySE(popG, measurevar="length", groupvars=c("clone","treatment"), na.rm=T)
popG.Size.se
#calculate pop mean
popG.Size_c<- popG.Size.se[which(popG.Size.se$treatment=='control'), ]
G.Size_control<- c("popG", "control", mean(popG.Size_c$N), mean(popG.Size_c$length), mean(popG.Size_c$sd), mean(popG.Size_c$se), mean(popG.Size_c$ci))
G.Size_control

popG.Size_f<- popG.Size.se[which(popG.Size.se$treatment=='fish'), ]
G.Size_fish<- c("popG", "fish", mean(popG.Size_f$N), mean(popG.Size_f$length), mean(popG.Size_f$sd), mean(popG.Size_f$se),mean(popG.Size_f$ci))
G.Size_fish
#add pop mean to dataframe
#to get all names and no NAs use following
popG.Size.se[sapply(popG.Size.se, is.factor)] <- lapply(popG.Size.se[sapply(popG.Size.se, is.factor)], as.character)
#add mean per treatment group to dataframe popG.se
popG.Size.all<- rbind(popG.Size.se, G.Size_control, G.Size_fish)
popG.Size.all
str(popG.Size.all) #is df, all chr
#change back to numeric to be able to plot
popG.Size.all$N<-as.numeric(popG.Size.all$N) 
popG.Size.all$length<-as.numeric(popG.Size.all$length) 
class(popG.Size.all$length)
popG.Size.all$sd<-as.numeric(popG.Size.all$sd)
popG.Size.all$se<-as.numeric(popG.Size.all$se)
popG.Size.all$ci<-as.numeric(popG.Size.all$ci)
str(popG.Size.all)#is df, 2 chr, rest num
```

```{r Size.popG.plot, echo=FALSE, cache=FALSE, results='hide', message=FALSE, warning=FALSE}
#create another layer for pop mean errorbar
ds_G.Size <- popG.Size.all[13:14, c(2,4,6)]
ds_G.Size
# The errorbars overlapped, so use position_dodge to move them horizontally
pd <- position_dodge(0.1) # move them .05 to the left and right
####all 7 in one graph (6 genotypes plus pop mean +/-SE)
ggplot(popG.Size.se, aes(x=treatment, y=length, group=1)) +
  geom_point(data = popG.Size.se, aes(x = treatment, y = length)) +
  geom_errorbar(data = popG.Size.se, aes(x = treatment, y = length,
                      ymin = length - se, ymax = length + se),
                colour = 'black', width = 0.1, position = pd)+
  geom_line(data=popG.Size.se, aes(x=treatment, y=length),colour = 'black', size = 1.2) + 
  #points, line, errorbar for pop mean 
  geom_point(data = ds_G.Size, aes(x = treatment, y = length),
             colour = 'goldenrod', size = 1) +
  geom_errorbar(data = ds_G.Size, aes(x = treatment, y = length,
                         ymin = length - se, ymax = length + se),
                colour = 'goldenrod', width = 0.1, position=pd)+
  geom_line(data=ds_G.Size, aes(x=treatment, y=length),colour = 'goldenrod') + 
  #graph layout
  theme_minimal()+
  theme(panel.grid.major = element_blank(), panel.grid.minor = element_blank())+
  coord_cartesian(ylim=c(1200,2300)) + #zooms into area; same scale y-axis
  labs(title="",x="",y="Body Length (Size) (�m)")+
  theme(plot.title=element_text(size= 20, face="bold"))+
  theme(axis.text=element_text(size=16), axis.title=element_text(size=16))+
  theme(axis.line = element_line(color="black", size = 0.5)) +
  theme(axis.text.x = element_text(angle = 90, vjust = 0.5, hjust=1, color= c('darkgrey', 'darkblue')))+
  #facet_wrap(~clone)
  facet_grid(. ~ clone)
ggsave("Size_rm_genotypesG_600.png", dpi=600)
ggsave("Size_rm_genotypesG.pdf", dpi=600)
```

```{r Size.popJ, echo=FALSE, cache=FALSE, results='hide', message=FALSE, warning=FALSE}
popJ<-FKn15[FKn15$clone %in% c("J1","J2","J2.1","J2.4","J3","J4"), ] 
head(popJ)
popJ.Size.se <- summarySE(popJ, measurevar="length", groupvars=c("clone","treatment"), na.rm=T)
popJ.Size.se
#calculate pop mean
popJ.Size_c<- popJ.Size.se[which(popJ.Size.se$treatment=='control'), ]
J.Size_control<- c("popJ", "control", mean(popJ.Size_c$N), mean(popJ.Size_c$length), mean(popJ.Size_c$sd), mean(popJ.Size_c$se), mean(popJ.Size_c$ci))
J.Size_control

popJ.Size_f<- popJ.Size.se[which(popJ.Size.se$treatment=='fish'), ]
J.Size_fish<- c("popJ", "fish", mean(popJ.Size_f$N), mean(popJ.Size_f$length), mean(popJ.Size_f$sd), mean(popJ.Size_f$se),mean(popJ.Size_f$ci))
J.Size_fish
#add pop mean to dataframe
#to get all names and no NAs use following
popJ.Size.se[sapply(popJ.Size.se, is.factor)] <- lapply(popJ.Size.se[sapply(popJ.Size.se, is.factor)], as.character)
#add mean per treatment group to dataframe popG.se
popJ.Size.all<- rbind(popJ.Size.se, J.Size_control, J.Size_fish)
popJ.Size.all
str(popJ.Size.all) #is df, all chr
#change back to numeric to be able to plot
popJ.Size.all$N<-as.numeric(popJ.Size.all$N) 
popJ.Size.all$length<-as.numeric(popJ.Size.all$length) 
class(popJ.Size.all$length)
popJ.Size.all$sd<-as.numeric(popJ.Size.all$sd)
popJ.Size.all$se<-as.numeric(popJ.Size.all$se)
popJ.Size.all$ci<-as.numeric(popJ.Size.all$ci)
str(popJ.Size.all)#is df, 2 chr, rest num
```

```{r Size.popJ.plot, echo=FALSE, cache=FALSE, results='hide', message=FALSE, warning=FALSE}
#create another layer for pop mean errorbar
ds_J.Size <- popJ.Size.all[13:14, c(2,4,6)]
ds_J.Size
####all 7 in one graph (6 genotypes plus pop mean +/-SE)
ggplot(popJ.Size.se, aes(x=treatment, y=length, group=1)) +
  geom_point(data = popJ.Size.se, aes(x = treatment, y = length)) +
  geom_errorbar(data = popJ.Size.se, aes(x = treatment, y = length,
                            ymin = length - se, ymax = length+ se),
                colour = 'black', width = 0.1, position=pd)+
  geom_line(data=popJ.Size.se, aes(x=treatment, y=length),colour = 'black', size = 1.2) + 
  #points, line, errorbar for pop mean 
  geom_point(data = ds_J.Size, aes(x = treatment, y = length),
             colour = 'black', size = 1) +
  geom_errorbar(data = ds_J.Size, aes(x = treatment, y = length,
                         ymin = length - se, ymax = length + se),
                colour = 'black', width = 0.1, position=pd)+
  geom_line(data=ds_J.Size, aes(x=treatment, y=length),colour = 'black') + 
  #graph layout
  theme_minimal()+
  theme(panel.grid.major = element_blank(), panel.grid.minor = element_blank())+
  coord_cartesian(ylim=c(1200,2300)) + #zooms into area; same scale y-axis
  labs(title="",x="",y="Body Length (Size) (�m)")+
  theme(plot.title=element_text(size= 20, face="bold"))+
  theme(axis.text=element_text(size=16), axis.title=element_text(size=16))+
  theme(axis.line = element_line(color="black", size = 0.5)) +
  theme(axis.text.x = element_text(angle = 90, vjust = 0.5, hjust=1, color= c('darkgrey', 'darkblue')))+
  #facet_wrap(~clone)
  facet_grid(. ~ clone)
ggsave("Size_rm_genotypesJ_600.png", dpi=600)
ggsave("Size_rm_genotypesJ.pdf", dpi=600)
```

```{r Size.popLC, echo=FALSE, cache=FALSE, results='hide', message=FALSE, warning=FALSE}
popLC<-FKn15[FKn15$clone %in% c("LC3.1","LC3.3","LC3.5","LC3.6","LC3.7","LC3.9"), ]
head(popLC)
popLC.Size.se <- summarySE(popLC, measurevar="length", groupvars=c("clone","treatment"), na.rm=T)
popLC.Size.se
#calculate pop mean
popLC.Size_c<- popLC.Size.se[which(popLC.Size.se$treatment=='control'), ]
LC.Size_control<- c("popLC", "control", mean(popLC.Size_c$N), mean(popLC.Size_c$length), mean(popLC.Size_c$sd), mean(popLC.Size_c$se), mean(popLC.Size_c$ci))
LC.Size_control

popLC.Size_f<- popLC.Size.se[which(popLC.Size.se$treatment=='fish'), ]
LC.Size_fish<- c("popLC", "fish", mean(popLC.Size_f$N), mean(popLC.Size_f$length), mean(popLC.Size_f$sd), mean(popLC.Size_f$se),mean(popLC.Size_f$ci))
LC.Size_fish
#add pop mean to dataframe
#to get all names and no NAs use following
popLC.Size.se[sapply(popLC.Size.se, is.factor)] <- lapply(popLC.Size.se[sapply(popLC.Size.se, is.factor)], as.character)
#add mean per treatment group to dataframe popG.se
popLC.Size.all<- rbind(popLC.Size.se, LC.Size_control, LC.Size_fish)
popLC.Size.all
str(popLC.Size.all) #is df, all chr
#change back to numeric to be able to plot
popLC.Size.all$N<-as.numeric(popLC.Size.all$N) 
popLC.Size.all$length<-as.numeric(popLC.Size.all$length) 
class(popLC.Size.all$length)
popLC.Size.all$sd<-as.numeric(popLC.Size.all$sd)
popLC.Size.all$se<-as.numeric(popLC.Size.all$se)
popLC.Size.all$ci<-as.numeric(popLC.Size.all$ci)
str(popLC.Size.all)#is df, 2 chr, rest num
```

```{r Size.popLC.plot, echo=FALSE, cache=FALSE, results='hide', message=FALSE, warning=FALSE}
#create another layer for pop mean errorbar
ds_LC.Size <- popLC.Size.all[13:14, c(2,4,6)]
ds_LC.Size
####all 7 in one graph (6 genotypes plus pop mean +/-SE)
ggplot(popLC.Size.se, aes(x=treatment, y=length, group=1)) +
  geom_point(data = popLC.Size.se, aes(x = treatment, y = length)) +
  geom_errorbar(data = popLC.Size.se, aes(x = treatment, y = length,
               ymin = length - se, ymax = length + se),
                colour = 'black', width = 0.1, position=pd)+
  geom_line(data=popLC.Size.se, aes(x=treatment, y=length),colour = 'black', size = 1.2) + 
  #points, line, errorbar for pop mean 
  geom_point(data = ds_LC.Size, aes(x = treatment, y = length),
             colour = 'Mediumvioletred', size = 1) +
  geom_errorbar(data = ds_LC.Size, aes(x = treatment, y = length,
                        ymin = length - se, ymax = length + se),
                colour = 'Mediumvioletred', width = 0.1, position=pd)+
  geom_line(data=ds_LC.Size, aes(x=treatment, y=length),colour = 'Mediumvioletred') + 
  #graph layout
  theme_minimal()+
  theme(panel.grid.major = element_blank(), panel.grid.minor = element_blank())+
  coord_cartesian(ylim=c(1200,2300)) + #zooms into area; same scale y-axis
  labs(title="",x="",y="Body Length (Size)(�m)")+
  theme(plot.title=element_text(size= 20, face="bold"))+
  theme(axis.text=element_text(size=16), axis.title=element_text(size=16))+
  theme(axis.line = element_line(color="black", size = 0.5)) +
  theme(axis.text.x = element_text(angle = 90, vjust = 0.5, hjust=1, color= c('darkgrey', 'darkblue')))+
  #facet_wrap(~clone)
  facet_grid(. ~ clone)
ggsave("Size_rm_genotypesLC_600.png", dpi=600)
ggsave("Size_rm_genotypesLC.pdf", dpi=600)
```

```{r Size.popM, echo=FALSE, cache=FALSE, results='hide', message=FALSE, warning=FALSE}
popM<-FKn15[FKn15$clone %in% c("M10","M12","M2","M5","M6","M9"), ] 
head(popM)
popM.Size.se <- summarySE(popM, measurevar="length", groupvars=c("clone","treatment"), na.rm=T)
popM.Size.se
#calculate pop mean
popM.Size_c<- popM.Size.se[which(popM.Size.se$treatment=='control'), ]
M.Size_control<- c("popM", "control", mean(popM.Size_c$N), mean(popM.Size_c$length), mean(popM.Size_c$sd), mean(popM.Size_c$se), mean(popM.Size_c$ci))
M.Size_control

popM.Size_f<- popM.Size.se[which(popM.Size.se$treatment=='fish'), ]
M.Size_fish<- c("popM", "fish", mean(popM.Size_f$N), mean(popM.Size_f$length), mean(popM.Size_f$sd), mean(popM.Size_f$se),mean(popM.Size_f$ci))
M.Size_fish
#add pop mean to dataframe
#to get all names and no NAs use following
popM.Size.se[sapply(popM.Size.se, is.factor)] <- lapply(popM.Size.se[sapply(popM.Size.se, is.factor)], as.character)
#add mean per treatment group to dataframe popM.se
popM.Size.all<- rbind(popM.Size.se, M.Size_control, M.Size_fish)
popM.Size.all
str(popM.Size.all) #is df, all chr
#change back to numeric to be able to plot
popM.Size.all$N<-as.numeric(popM.Size.all$N) 
popM.Size.all$length<-as.numeric(popM.Size.all$length) 
class(popM.Size.all$length)
popM.Size.all$sd<-as.numeric(popM.Size.all$sd)
popM.Size.all$se<-as.numeric(popM.Size.all$se)
popM.Size.all$ci<-as.numeric(popM.Size.all$ci)
str(popM.Size.all)#is df, 2 chr, rest num
```

```{r Size.popM.plot, echo=FALSE, cache=FALSE, results='hide', message=FALSE, warning=FALSE}
#create another layer for pop mean errorbar
ds_M.Size <- popM.Size.all[13:14, c(2,4,6)]
ds_M.Size
####all 7 in one graph (6 genotypes plus pop mean +/-SE)
ggplot(popM.Size.se, aes(x=treatment, y=length, group=1)) +
  geom_point(data = popM.Size.se, aes(x = treatment, y = length)) +
  geom_errorbar(data = popM.Size.se, aes(x = treatment, y = length,
                ymin = length - se, ymax = length + se),
                colour = 'black', width = 0.1, position=pd)+
  geom_line(data=popM.Size.se, aes(x=treatment, y=length),colour = 'black', size = 1.2) + 
  #points, line, errorbar for pop mean 
  geom_point(data = ds_M.Size, aes(x = treatment, y = length),
             colour = 'chartreuse4', size = 1) +
  geom_errorbar(data = ds_M.Size, aes(x = treatment, y = length,
               ymin = length - se, ymax = length + se),
                colour = 'chartreuse4', width = 0.1, position=pd)+
  geom_line(data=ds_M.Size, aes(x=treatment, y=length),colour = 'chartreuse4') + 
  #graph layout
  theme_minimal()+
  theme(panel.grid.major = element_blank(), panel.grid.minor = element_blank())+
  coord_cartesian(ylim=c(1200,2300)) + #zooms into area; same scale y-axis
  labs(title="",x="",y="Body Length (Size) (�m)")+
  theme(plot.title=element_text(size= 20, face="bold"))+
  theme(axis.text=element_text(size=16), axis.title=element_text(size=16))+
  theme(axis.line = element_line(color="black", size = 0.5)) +
  theme(axis.text.x = element_text(angle = 90, vjust = 0.5, hjust=1, color= c('darkgrey', 'darkblue')))+
  #facet_wrap(~clone)
  facet_grid(. ~ clone)
ggsave("Size_rm_genotypesM_600.png", dpi=600)
ggsave("Size_rm_genotypesM.pdf", dpi=600)
```

```{r Size.all, echo=FALSE, cache=FALSE, results='hide', message=FALSE, warning=FALSE}
popM6<-popM.Size.all[popM.Size.all$clone %in% c("popM"), ] 
popJ6<-popJ.Size.all[popJ.Size.all$clone %in% c("popJ"), ] 
popLC6<-popLC.Size.all[popLC.Size.all$clone %in% c("popLC"), ] 
popG6<-popG.Size.all[popG.Size.all$clone %in% c("popG"), ] 
pop.Size.all<- rbind(popM6, popJ6, popLC6, popG6)
str(pop.Size.all)
####all 7 in one graph (6 genotypes plus pop mean +/-SE)
ggplot(pop.Size.all, aes(x=treatment, y=length, group=1)) +
  #points, line, errorbar for pop mean 
  geom_point(data = popM6, aes(x = treatment, y = length),
             colour = 'chartreuse4', size = 1) +
  geom_errorbar(data = popM6, aes(x = treatment, y = length,
                            ymin = length - se, ymax = length + se),
                colour = 'chartreuse4', width = 0.1, position=pd)+
  geom_line(data=popM6, aes(x=treatment, y=length),colour = 'chartreuse4') + 
  #pop LC
  geom_point(data = popLC6, aes(x = treatment, y = length),
             colour = 'Mediumvioletred', size = 1) +
  geom_errorbar(data = popLC6, aes(x = treatment, y = length,
                            ymin = length - se, ymax = length + se),
                colour = 'Mediumvioletred', width = 0.1, position=pd)+
  geom_line(data=popLC6, aes(x=treatment, y=length),colour = 'Mediumvioletred') +
  #popJ
  geom_point(data = popJ6, aes(x = treatment, y = length),
             colour = 'black', size = 1) +
  geom_errorbar(data = popJ6, aes(x = treatment, y = length,
                             ymin = length - se, ymax = length + se),
                colour = 'black', width = 0.1, position=pd)+
  geom_line(data=popJ6, aes(x=treatment, y=length),colour = 'black') +
  #popG
  geom_point(data = popG6, aes(x = treatment, y = length),
             colour = 'goldenrod', size = 1) +
  geom_errorbar(data = popG6, aes(x = treatment, y = length,
                        ymin = length - se, ymax = length + se),
                colour = 'goldenrod', width = 0.1, position=pd)+
  geom_line(data=popG6, aes(x=treatment, y=length),colour = 'goldenrod')+
  #graph layout
  theme_minimal()+
  theme(axis.line.x = element_line(color = "black"),axis.line.y = element_line(color = "black"))+
  theme(panel.grid.major = element_blank(), panel.grid.minor = element_blank())+
  coord_cartesian(ylim=c(1200,2300)) + #zooms into area; same scale y-axis
  labs(title="Body Length",x="",y=" 'Size' (�m)")+
  theme(plot.title=element_text(size= 20, face="bold", hjust=0.5))+
  theme(axis.text=element_text(size=16), axis.title=element_text(size=16))+
  theme(axis.line = element_line(color="black", size = 0.5)) +
   theme(axis.text.x = element_text(angle = 90, vjust = 0.5, hjust=1, color= c('darkgrey', 'darkblue')))+
  #facet_wrap(~clone)
  facet_grid(. ~ clone)
#ggsave("Size_rm_pop.png", dpi=300)
ggsave("Size_rm_pop_600.png", dpi=600)
ggsave("Size_rm_pop.pdf", dpi=600)
```

#### boxplots of LHTs: populationwise
```{r, boxplotsPop.png, echo=FALSE, cache=FALSE, results='hide', message=FALSE, warning=FALSE}
png("./graphs/AFR_box_pop_col.png", width=4,height=4,units="in",res=600)
boxplot(AFR ~ treatment*pop, data=FKn15, horizontal=FALSE, col=c("white", "lightgrey"), xlab="", las=2,  #rotates labels on xaxis to a vertical position
        ylab=" 'AFR' (days)", ylim=c(6,14), main="Age at First Reproduction")
dev.off()

png("./graphs/broods_box_pop_col.png", width=4,height=4, units="in",res=600)
boxplot(broods ~ treatment*pop, data=FKn15, horizontal=FALSE, #col=c("lightgrey", "lightblue"),
    col=c("white", "lightgrey"),
     xlab="", las=2,  ylab=" 'broods' ", ylim=c(0,4), main="Total Number of Broods")
dev.off()

png("./graphs/offspring_box_pop_col.png", width=4,height=4, units="in",res=600)
boxplot(offspring~ treatment*pop, data=FKn15, horizontal=FALSE, #col=c("lightgrey", "lightblue"),
    col=c("white", "lightgrey"),
    xlab="", las=2, ylab=" 'offspring' ", ylim=c(0,40), main="Total Number of Offspring")
dev.off()

png("./graphs/brood1_box_pop_col.png", width=4,height=4, units="in",res=600)
boxplot(brood1 ~ treatment*pop, data=FKn15, horizontal=FALSE, #col=c("lightgrey", "lightblue"),
    col=c("white", "lightgrey"),
    xlab="", las=2, ylab=" 'brood1' ", ylim=c(0,15), main=" Number of Offspring First Brood")
dev.off()

png("./graphs/SGR_box_pop_col.png", width=4,height=4, units="in",res=600)
boxplot(SGR ~ treatment*pop, data=FKn15, horizontal=FALSE, #col=c("lightgrey", "lightblue"),
    col=c("white", "lightgrey"),
        xlab= "", las=2, ylab= " 'SGR' (�m/day)",
        main="Somatic Growth Rate")
dev.off()

png("./graphs/Size_box_pop_col.png", width=4,height=4, units="in",res=600)
boxplot(length ~ treatment*pop, data=FKn15.no_na, horizontal=FALSE, #col=c("lightgrey", "lightblue"),
    col=c("white", "lightgrey"),
        xlab= "", las=2, ylab= " 'size' (�m)",
        main="Body Length")
dev.off()
```

#### delta Somatic Growth Rate (dSGR)
```{r PlotdSGR.popmean, echo=FALSE, cache=FALSE, results='hide', message=FALSE, warning=FALSE}
#points:mean +/-SD
col<- c(rep("goldenrod", each=6), rep("black", each=6), rep("Mediumvioletred", each=6), rep("chartreuse4", each=6))
SGR2<-ggplot(dSGR.pop, aes(x=clone, y=dSGR, group=clone, fill=pop))
limits <- aes(ymax = dSGR + SD, ymin=dSGR - SD)
SGR2 + geom_point(aes(shape=pop, color=pop), size=3)+
  scale_shape_manual(values=c(15,18,16,17))+
  scale_color_manual(values=c("goldenrod", "black", "Mediumvioletred", "chartreuse4"))+
  geom_errorbar(limits, width=0.2)+
  theme_minimal()+
  theme(panel.grid.major = element_blank(), panel.grid.minor = element_blank())+
  theme(axis.line.x = element_line(color = "black"), axis.line.y = element_line(color = "black"))+
  theme(axis.text.x =element_text(angle = 90, vjust = 0.5, hjust=1, colour= col))+
  labs(title="",x="", y="dSGR (�m/day)")+
  theme(plot.title=element_text(size= 20, face="bold"))+
  theme(axis.text=element_text(size=16), axis.title=element_text(size=16))+
  theme(axis.line = element_line(color="black", size = 0.5)) +
  theme(legend.position="top")+
  geom_hline(yintercept = 0)
#ggsave("dSGR.mean_pop.png", dpi=300)
ggsave("./graphs/dSGR.mean_pop_600.png", dpi=600)
ggsave("./graphs/dSGR.mean_pop.pdf", dpi=600)
```
