# Supplementary material for: Intraspecific phenotypic variation in life history traits of Daphnia galeata populations in response to fish kairomones
Source: PeerJ. 2018 Oct 17;6:e5746. doi: 10.7717/peerj.5746 (PMC6195795; doi:10.7717/peerj.5746)
Supplement: Supplemental Information 7 — This file includes code of the geometric morphometric analysis for the R environment. [file peerj-06-5746-s007.rmd]

---
title: "D. galeata & fish kairomones -morphometric analysis-"
author: "Verena Tams"
date: "September 2018"
output: html_document
---

Here I analyse the morphometric data collected from the experimental females at the end of the experiment (t14) stored in ethanol using the R package'geomorph' (Adams and Otarola-Castillo 2013). 
The approach is based on a presentation by Polly (2012) ("a basic geometric morphometric analysis in R", ppt) and improved by the "Quick-Guides for geomorph" by Emma Sheratt (2016).

Prior the analysis in R experimental individuals were photographed and coordinates collected:
      * capture images (software: NIS-Elements)
      * collect coordinates (software: tps.dig)

The basic steps of shape analysis in R are:
      * read coordinate files in .TPS format into R
      * superimpose landmarks and do PCA: gpagen()
      * view PCA results: plotRefTangentSpace($coords)
      * look at shape differences: plotRefToTarget(consensus, individual_shape)

Further analysis includes:
      * statistical analysis like simple linear regression [procD.lm ()]
      or                  
      * Procrustes ANOVA & pairwise tests [advanced.procD.lm ()] 
      
to test hypothesis as well as creating plots to discover variation within and among populations.

## I. First steps: Pre-analysis
#### Set a working directory
```{r SetWd, echo=FALSE, cache=FALSE, results='hide', warning=FALSE, message=FALSE}
#setwd()
#citation('geomorph')
#sessionInfo()
```
#### Set options to save the figure output of the analysis
```{r opts, echo = FALSE, dpi=600}
#knitr::opts_chunk$set( fig.path =  )
```
#### Load libraries
```{r, Load library, echo=FALSE, warning=FALSE, message=FALSE}
#install required packages
#load packages
library(geomorph)
library(shapes)
library(svd)
library(MASS)
library(ape)
library(vegan)
```
#### Create one or several TPS files for data import into R

#### Load data
```{r, LoadData_I, echo=FALSE, cache=FALSE, results='hide', message=FALSE, warning=FALSE}
#import from tps format file
all<-readland.tps(file="./input files/all.TPS", specID="imageID", readcurves = TRUE, warnmsg=TRUE) #landmarks=3, curves/semilandmarks=2 groups (70+45), n=459 individuals, pop=4, clone=24, treatment=2
class(all) #array  
str(all)
is.numeric(all)# TRUE, important for further steps
```

#### Convert the data (3D array to 2D array)
```{r, convertTo2d_I,  echo=FALSE, cache=FALSE, results='hide', message=FALSE, warning=FALSE}
#converting a 3D array into a 2d array
all2d<- two.d.array(all)
dim(all2d) #[1] 459 236
#head(all2d)
is.numeric(all2d) #TRUE
```

#### Estimate and exclude NAs
```{r Estimate.NA, echo=FALSE, cache=FALSE, results='hide', message=FALSE, warning=FALSE}
#Estimating Missing Values of 2d array, excluding specimen
any(is.na(all2d)) ## check if there are NAs in the data #[1] FALSE
all2d[which(all2d == -999)] <- NA 
any(is.na(all2d))# FALSE
newall <- na.omit(all2d) ## use only specimens without NAs
is.na(newall) #FALSE= no NAs present
#str(newall) #list of 2, numeric
#dim(newall)#[1] 459 236=> dim=2, n=459, infos=2*118(coords)
```

#### Reformat Data (2D to 3D)
```{r Reformat.Data_I, echo=FALSE, cache=FALSE, results='hide', message=FALSE, warning=FALSE}
#convert 2d array into 3d array
newall.3d <- arrayspecs(newall, 118, 2) ## where mydata is a 2D array
dim(newall.3d) #[1] 118 2 459 => p=lm=118, k=dim=2, n=indv=459
#head(newall.3d)
str(newall.3d) #num, list of 3
is.numeric(newall.3d) #TRUE
class(newall.3d) #array
```

#### Define semilandmarks
```{r Define.semilandmarks, echo=FALSE, cache=FALSE, results='hide', message=FALSE, warning=FALSE}
#1st curve n=70
sliders1<- define.sliders(c(1, 4:73, 3), 70, surfsliders = NULL, write.file = TRUE)
write.table(sliders1, file = "curveslide1.csv")
#2nd curve n=45
sliders2<- define.sliders(c(3, 74:118, 1), 45, surfsliders = NULL, write.file = TRUE) 
write.table(sliders2, file = "curveslide2.csv")
#combine both curve informations
sliders<-(rbind(sliders1, sliders2))
write.table(sliders, file = "curveslide.csv")
curves <- as.matrix(read.csv("curveslide.csv", header=T, sep=" "))
``` 

#### Plot all specimen before landmark alignment
```{r Fig.1, echo=FALSE, cache=FALSE, results='hide', message=FALSE, fig.cap="Fig.1: Shapes of all specimen: before landmark alignment (=General Procrustes Analysis (GPA))", warning=FALSE}
plotAllSpecimens(all) #before GPA/landmark alignment
```

#### Add group classifications
```{r Groups.classifier, echo=FALSE, cache=FALSE, results='hide', message=FALSE, warning=FALSE}
classifier <- read.table("./input files/FK_classifier_ed.txt", header=T)
is.factor(classifier$treatment) ## TRUE
#classifier$treatment
#classifier$clone
#classifier$pop
#classifier$imageID
classifier$offspring<- as.factor(classifier$offspring)
is.factor(classifier$offspring)
classifier$round <- as.factor(classifier$round) #FALSE
is.factor(classifier$round) #[1] TRUE
#ordering classifier by imageIDs
classifier<- classifier[ order(classifier$imageID, decreasing=FALSE), ] 
```

#### Combine group classifications with (raw) data
```{r data&classifier_I, echo=FALSE, cache=FALSE, results='hide', message=FALSE, warning=FALSE}
#combine classifier and raw data (all.TPS)
#Remember that you should only be combining raw, pre-Procrustes superimposed landmark data.

#ordering data by imageIDs
all2d<- as.data.frame(all2d)
all2d.rownames <- rownames(all2d)
all.2d.i <- data.frame(all2d.rownames, all2d)
all2d.o<- all.2d.i[ order(all.2d.i$all2d.rownames, decreasing=FALSE), ]
class(all2d.o)
#Estimating Missing Values of 2d array, excluding specimen
any(is.na(all2d.o)) # FALSE = no NAs present
#check if arrays have the same dimension
dim(all2d.o) #[1] 459 236+1           #raw data: ordered by imageIDs
  ncol(all2d.o) #237
  nrow(all2d.o) #459
  head(all2d.o)
dim(classifier) #[1] 459  6      #groups: ordered by imageIDs
  ncol(classifier) #6
  nrow(classifier) #459
  head(classifier)
all.proc<- cbind(all2d.o, classifier)
```

```{r data&classifier_II, echo=FALSE, cache=FALSE, results='hide', message=FALSE, warning=FALSE}
#combined table raw data & classifier for gdf to assign groups in stat analysis
dim(all.proc) #[1] 459 245
#treatmentwise
allc<- subset(all.proc, treatment=="control")
dim(allc) #[1] 226 245
head(allc)
allf<- subset(all.proc, treatment=="fish")
dim(allf) #[1] 233 245
#populationwise
allG<- subset(all.proc, pop=="G")
dim(allG) #[1] 114 245
allJ<- subset(all.proc, pop=="J")
dim(allJ) #[1] 117 245
allLC<- subset(all.proc, pop=="LC")
dim(allLC) #[1] 111 245
allM<- subset(all.proc, pop=="M")
dim(allM) #[1] 117 245
#treatment- & populationwise
allGc<- subset(all.proc, pop=="G" & treatment =="control")
dim(allGc)#[1] 58 245
allGf<- subset(all.proc, pop=="G" & treatment =="fish")
dim(allGf)#[1]  56 245
allJc<- subset(all.proc, pop=="J" & treatment =="control")
dim(allJc)#[1] 58 245
allJf<- subset(all.proc, pop=="J" & treatment =="fish")
dim(allJf)#[1] 59 245
allLCc<- subset(all.proc, pop=="LC" & treatment =="control")
dim(allLCc)#[1] 53 245
allLCf<- subset(all.proc, pop=="LC" & treatment =="fish")
dim(allLCf)#[1] 58 245
allMc<- subset(all.proc, pop=="M" & treatment =="control")
dim(allMc)#[1] 57 245
allMf<- subset(all.proc, pop=="M" & treatment =="fish")
dim(allMf)#[1] 60 245
#lots of offspring_all
all_lots<- subset(all.proc, lots=="lots")
dim(all_lots) #[1] 111 245
all_less<- subset(all.proc, lots=="less")
dim(all_less) #[1] 348 245
#lots of offspring_all_control
allc_lots<- subset(allc, lots=="lots")
dim(allc_lots) #[1] 53 245
allc_less<- subset(allc, lots=="less")
dim(allc_less) #[1] 173 245
#lots of offspring_all_fish
allf_lots<- subset(allf, lots=="lots")
dim(allf_lots) #[1] 58 245
allf_less<- subset(allf, lots=="less")
dim(allf_less) #[1] 175 245
#lots of offspring_within pop
G_lots<- subset(allG, lots=="lots")
dim(G_lots) #[1] 11 245
J_lots<- subset(allJ, lots=="lots")
dim(J_lots) #[1] 52 245
LC_lots<- subset(allLC, lots=="lots")
dim(LC_lots) #[1] 27 245
M_lots<- subset(allM, lots=="lots")
dim(M_lots) #[1] 21 245
#lots of offspring_within pop_control
allGc<- subset(all.proc, pop=="G" & treatment =="control")
Gc_lots<- subset(allGc, lots=="lots")
dim(Gc_lots) #[1] 7 245
allJc<- subset(all.proc, pop=="J" & treatment =="control")
Jc_lots<- subset(allJc, lots=="lots")
dim(Jc_lots) #[1] 25 245
allLCc<- subset(all.proc, pop=="LC" & treatment =="control")
LCc_lots<- subset(allLCc, lots=="lots")
dim(LCc_lots) #[1] 11 245
allMc<- subset(all.proc, pop=="M" & treatment =="control")
Mc_lots<- subset(allMc, lots=="lots")
dim(Mc_lots) #[1] 10 245
```

#### Generalized Procruste Analysis (GPA)
Also called superimposition and landmark alignment.
translation, location and rotation of X/Y coordinates 
results in:
      * a. plot of superimposed specimen and their consensus (mean) shape
      * b. superimposed=aligned procrustes coordinates ($coords) and centroid               size ($Csize) of specimen in data frame format ($coords)=shape of each              specimen
      * c. shape variables as principal component scores ($pc.scores)
      
```{r, GPA_I&Fig.2, echo=FALSE, cache=FALSE, results='hide', fig.cap="Fig.2: Superimposed shapes of all specimen: after landmark alignment (=General Procrustes Analysis (GPA)) for all populations", message=FALSE, warning=FALSE}
#data matrix with NA excluded (newall.3d)
proc<- gpagen(newall.3d, #a 3D array (p x k x n) containing landmark            coordinates a set of specimens p=number of landmarks, k= dimensions of landmarks (2 or 3), n=number of specimen
                  curves= curves, #An optional matrix defining which landmarks should be treated as semilandmarks on boundary curves, and which landmarks specify the tangent directions for their sliding (see define.sliders)
                  surfaces=NULL, PrinAxes = TRUE, max.iter = NULL,
                   ProcD=TRUE)  ## Using ProcD= Procrustes Distance for sliding
                  # ProcD=FALSE) ## Using bending energy for sliding
#1) the locations of semilandmarks can be optimized by minimizing the bending energy between the reference and target specimen (Bookstein 1997), or by minimizing the Procrustes distance between the two (Rohlf 2010).

plot(proc)
summary(proc) #consensus(mean) 
shape.coords<- proc$coords ## a 3D array of Procrustes coordinates
CentroidSize<- proc$Csize ## a vector of centroid sizes
#centroid sizes
#all_CentroidSize<- as.data.frame(CentroidSize)
rownames(all_CentroidSize)
colnames(all_CentroidSize)
#add individual information
classifier2<- classifier
rownames(classifier2) <- classifier2$imageID
rownames(classifier2)
colnames(classifier2)
#match rownames and rearrange df
all_CentroidSize2<-  all_CentroidSize[match(rownames(classifier2), rownames(all_CentroidSize)), ] 
#x<- df1[match(rownames(df2), rownames(df1), ] #rearrange df1 by df2
table(rownames(all_CentroidSize2)==rownames(classifier2)) #returns TRUE when same order
all_CentroidSize3<- cbind(all_CentroidSize2, classifier2)
write.csv(all_CentroidSize3 , file="CentroidSizes.csv")
``` 

```{r LoadData_II, echo=FALSE, cache=FALSE, results='hide', message=FALSE, warning=FALSE}
#load data
all_c<-readland.tps("./input files/all_c.TPS",specID="imageID",readcurves =TRUE, warnmsg=TRUE)
dim(all_c) #[1] 118   2 226
all_f<-readland.tps("./input files/all_f.TPS",specID="imageID",readcurves =TRUE, warnmsg=TRUE)
dim(all_f) #[1] 118   2 233
all_G<-readland.tps("./input files/all_G.TPS", specID="imageID",readcurves=TRUE, warnmsg=TRUE)
dim(all_G) #[1] 118   2 114
all_Gc<-readland.tps("./input files/all_Gc.TPS", specID="imageID",readcurves=TRUE, warnmsg=TRUE)
dim(all_Gc) #[1] 118   2 58
all_Gf<-readland.tps("./input files/all_Gf.TPS", specID="imageID",readcurves=TRUE, warnmsg=TRUE)
dim(all_Gf) #[1] 118   2 56
all_J<-readland.tps("./input files/all_J.TPS", specID="imageID",readcurves=TRUE, warnmsg=TRUE)
dim(all_J) #[1] 118   2 117
all_Jc<-readland.tps("./input files/all_Jc.TPS", specID="imageID",readcurves=TRUE, warnmsg=TRUE)
dim(all_Jc) #[1] 118   2 58
all_Jf<-readland.tps("./input files/all_Jf.TPS", specID="imageID",readcurves=TRUE, warnmsg=TRUE)
dim(all_Jf) #[1] 118   2 59
all_LC<-readland.tps("./input files/all_LC.TPS",specID="imageID",readcurves=TRUE,warnmsg=TRUE)
dim(all_LC) #[1] 118   2 111
all_LCc<-readland.tps("./input files/all_LCc.TPS",specID="imageID",readcurves=TRUE,warnmsg=TRUE)
dim(all_LCc) #[1] 118   2 53
all_LCf<-readland.tps("./input files/all_LCf.TPS",specID="imageID",readcurves=TRUE,warnmsg=TRUE)
dim(all_LCf) #[1] 118   2 58
all_M<-readland.tps("./input files/all_M.TPS",specID="imageID",readcurves=TRUE,warnmsg=TRUE)
dim(all_M) #[1] 118   2 117
all_Mc<-readland.tps("./input files/all_Mc.TPS", specID="imageID",readcurves=TRUE, warnmsg=TRUE)
dim(all_Mc) #[1] 118   2 57
all_Mf<-readland.tps("./input files/all_Mf.TPS", specID="imageID",readcurves=TRUE, warnmsg=TRUE)
dim(all_Mf) #[1] 118   2 60

#reformat to 2d array
allc2d<- two.d.array(all_c)
allf2d<- two.d.array(all_f)
allG2d<- two.d.array(all_G)
allGc2d<- two.d.array(all_Gc)
allGf2d<- two.d.array(all_Gf)
allJ2d<- two.d.array(all_J)
allJc2d<- two.d.array(all_Jc)
allJf2d<- two.d.array(all_Jf)
allLC2d<- two.d.array(all_LC)
allLCc2d<- two.d.array(all_LCc)
allLCf2d<- two.d.array(all_LCf)
allM2d<- two.d.array(all_M)
allMc2d<- two.d.array(all_Mc)
allMf2d<- two.d.array(all_Mf)
#check for NA
any(is.na(allc2d))#[1] FALSE
newallc <- na.omit(allc2d) ## use only specimens without NAs
any(is.na(allf2d))
newallf <- na.omit(allf2d) 
any(is.na(allG2d))
newallG <- na.omit(allG2d)
any(is.na(allGc2d))
newallGc <- na.omit(allGc2d)
any(is.na(allGf2d))
newallGf <- na.omit(allGf2d)
any(is.na(allJ2d))
newallJ <- na.omit(allJ2d)
any(is.na(allJc2d))
newallJc <- na.omit(allJc2d)
any(is.na(allJf2d))
newallJf <- na.omit(allJf2d)
any(is.na(allLC2d))
newallLC <- na.omit(allLC2d)
any(is.na(allLCc2d))
newallLCc <- na.omit(allLCc2d)
any(is.na(allLCf2d))
newallLCf <- na.omit(allLCf2d)
any(is.na(allM2d))
newallM<- na.omit(allM2d)
any(is.na(allMc2d))
newallMc<- na.omit(allMc2d)
any(is.na(allMf2d))
newallMf<- na.omit(allMf2d)
#convert 2d array into 3d array for GPA
allc3d<- arrayspecs(newallc, 118, 2) #118 2 226
allf3d<- arrayspecs(newallf, 118, 2) #118 2 233
allG3d<- arrayspecs(newallG, 118, 2)
allGc3d<- arrayspecs(newallGc, 118, 2)
allGf3d<- arrayspecs(newallGf, 118, 2)
allJ3d<- arrayspecs(newallJ, 118, 2)
allJc3d<- arrayspecs(newallJc, 118, 2)
allJf3d<- arrayspecs(newallJf, 118, 2)
allLC3d<- arrayspecs(newallLC, 118, 2)
allLCc3d<- arrayspecs(newallLCc, 118, 2)
allLCf3d<- arrayspecs(newallLCf, 118, 2)
allM3d<- arrayspecs(newallM, 118, 2)
allMc3d<- arrayspecs(newallMc, 118, 2)
allMf3d<- arrayspecs(newallMf, 118, 2)
#GPA, ProcD=T sliding
proc_c<- gpagen(allc3d,curves= curves,surfaces=NULL, max.iter = NULL,ProcD=TRUE)
dim(proc_c$coords) #[1] 118   2 226
proc_f<- gpagen(allf3d,curves= curves,surfaces=NULL, max.iter = NULL,ProcD=TRUE)
dim(proc_f$coords) #[1] 118   2 233
proc_G<- gpagen(allG3d,curves= curves,surfaces=NULL, max.iter = NULL,ProcD=TRUE)
dim(proc_G$coords) #[1] 118   2 114
proc_Gc<- gpagen(allGc3d,curves= curves,surfaces=NULL, max.iter = NULL,ProcD=TRUE)
dim(proc_G$coords)
proc_Gf<- gpagen(allGf3d,curves= curves,surfaces=NULL, max.iter = NULL,ProcD=TRUE)
dim(proc_G$coords)
proc_J<- gpagen(allJ3d,curves= curves,surfaces=NULL, max.iter = NULL,ProcD=TRUE)
dim(proc_J$coords) #[1] 118   2 117
proc_Jc<- gpagen(allJc3d,curves= curves,surfaces=NULL, max.iter = NULL,ProcD=TRUE)
dim(proc_J$coords)
proc_Jf<- gpagen(allJf3d,curves= curves,surfaces=NULL, max.iter = NULL,ProcD=TRUE)
dim(proc_J$coords)
proc_LC<- gpagen(allLC3d,curves= curves,surfaces=NULL, max.iter = NULL,ProcD=TRUE)
dim(proc_LC$coords) #[1] 118   2 111
proc_LCc<- gpagen(allLCc3d,curves= curves,surfaces=NULL, max.iter = NULL,ProcD=TRUE)
dim(proc_LC$coords)
proc_LCf<- gpagen(allLCf3d,curves= curves,surfaces=NULL, max.iter = NULL,ProcD=TRUE)
dim(proc_LC$coords)
proc_M<- gpagen(allM3d,curves= curves,surfaces=NULL, max.iter = NULL,ProcD=TRUE)
dim(proc_M$coords) #[1] 118   2 117
proc_Mc<- gpagen(allMc3d,curves= curves,surfaces=NULL, max.iter = NULL,ProcD=TRUE)
dim(proc_Mc$coords)
proc_Mf<- gpagen(allMf3d,curves= curves,surfaces=NULL, max.iter = NULL,ProcD=TRUE)
dim(proc_Mf$coords)
```

#### Create a Principal Component Plot (PCA) and Screeplot
```{r Fig.3.PCA, echo=FALSE, cache=FALSE, results='hide', fig.cap="Fig.3: PCA plot of superimposed Procruste coordinates of all specimen, including thin plate spine grids showing shapes associated with the positive and negative ends of the horizontal axis for all populations", message=FALSE, warning=FALSE}
#create principal components plot
#output results in:
#a. plot of specimen in principal component space, two thin plate spine grids showing shapes associated with the positive and negative ends of the horizontal axis (default=PC1 x PC2, set axis using the arguments axis1 and axis2) 
#b. summary of variance associated with each PC axis ($pc.summary)
#c. shape variables as principal component scores ($pc.scores)
pca.shape2<- plotTangentSpace(proc$coords, label=TRUE)
```

```{r PC.var, echo=FALSE, cache=FALSE, results='hide', message=FALSE, warning=FALSE}
pca.shape2$pc.summary # variance explained by PC axes
#PC1: 42%, PC2: 24%, PC3: 11%, PC4: 6%, (total PC =131)

#data used for GWAS
pc.scores<- pca.shape2$pc.scores #shape variables as pc scores
pc.scores2<- pc.scores[,1:4] #1st four PCs
rownames(pc.scores2)
nrow(pc.scores2) #459
#add individual information
classifier2<- classifier
rownames(classifier2)
nrow(classifier2) #459
rownames(classifier2) <- classifier2$imageID
#match rownames and rearrange df
pc.scores3<-  pc.scores2[match(rownames(classifier2), rownames(pc.scores2)), ] 
#x<- df1[match(rownames(df2), rownames(df1), ] #rearrange df1 by df2
table(rownames(pc.scores3)==rownames(classifier2)) #returns TRUE when same order
write.csv(pc.scores3, file="pc_scores.csv")
pc.scores4<- cbind(pc.scores3, classifier2)
write.csv(pc.scores4, file="pc_scores_all.csv")
```


#### Create a screeplot
The screeplot shows how many principal component (PC) axis are necessary to explain the variance in Procruste coordinates (shape variabels). In our case the first four PCs explain the observed variance of all specimen. 
The 81% of the observed variance of all specimen is explained by the first four principal components (PC1: 42%, PC2: 24%, PC3: 11%, PC4: 6%).
```{r Fig.4.Screeplot, echo=FALSE, cache=FALSE, results='hide', fig.cap=" Fig.4: Screeplot of explained variance (shape variation) of all specimen", message=FALSE, warning=FALSE}
#how many PC axis are necessary to explain variance
sum(pca.shape2$pc.summary$sdev^2)
sum(apply(pca.shape2$pc.scores, 2, var)) 
sum(apply(proc$coords, c(1,2), var)) 

#show screeplot of explained variance
barplot(pca.shape2$pc.summary$sdev^2/sum(pca.shape2$pc.summar$sdev^2))
```

## II Geometric Morphometric Analysis

#### Reformat Data for statistical analysis (gemorph.data.frame())
```{r gdf, echo=FALSE, cache=FALSE, results='hide', message=FALSE, warning=FALSE}
#reformat data for statistical analysis => geomorph.data.frame
gdf <- geomorph.data.frame(Shape = proc$coords,  pop = all.proc$pop, clone = all.proc$clone, treatment = all.proc$treatment, round=all.proc$round, lots=all.proc$lots)
attributes(gdf)
```

The statistical analysis is based on covariation methods via permutation tests.

#### a. simple linear regression for shape data: Procrustes ANOVA (procD.lm())
```{r Stats_a, echo=FALSE, cache=FALSE, results='hide', message=FALSE, warning=FALSE}
#Simple Linear Regression
shapeByT <- procD.lm(Shape ~ treatment, data = gdf) 
summary(shapeByT) #T**

shapeByTr <- procD.lm(Shape ~ round, data = gdf)
summary(shapeByTr) #round**

shapeByT2 <- procD.lm(Shape ~ treatment + round, data = gdf)
summary(shapeByT2) #T**, round**

shapeByT3 <- procD.lm(Shape ~ treatment + pop, data = gdf)
summary(shapeByT3) #T**, P**

shapeByT4 <- procD.lm(Shape ~ treatment + pop + round, data = gdf)
summary(shapeByT4) #T***, P***, R***

shapeByT5 <- procD.lm(Shape ~ treatment * clone, data = gdf)
summary(shapeByT5) #GxE? T**, G**, GxE***

shapeByT6 <- procD.lm(Shape ~ treatment * round, data = gdf)
summary(shapeByT6) #TxRound? T**, round**, T x Round n.s.
```

The factor 'treatment' has a statistical significant effect on shape differences as well as the factor 'round' have a statistical significant effect on shape differences, but not their interaction.

I decided to use another method which compares two nested models (full vs. redcuced) and perform a pairwise comparison of the group of interest.

####b. Procrustes ANOVA & pairwise comparison (advanced.procD.lm())

    * quantifies relative amount of shape variation explained by a suite of factors and covariates in a "full" model, after accounting for variation in a "reduced" model.
    * test of a factor interaction, plus pairwise comparisons
    * A residual randomization permutation procedure (RRPP) is utilized for reduced model residuals to evaluate the SS between models (Collyer et al. 2015). When evaluating factorial models it has been shown that RRPP attains higher statistical power and thus has greater ability to identify patterns in data should they be present (see Anderson and terBraak 2003). 
    * Effect-sizes (Z-scores) are computed as standard deviates of the SS sampling distributions generated, which might be more intuitive for P-values than F-values (see Collyer et al. 2015).

#####1. Is treatment a meaningful factor for shape variation?
```{r Stats_Ib1, echo=FALSE, cache=FALSE, results='hide', message=FALSE, warning=FALSE}
ByT<-advanced.procD.lm(Shape ~ treatment, ~ treatment + round, groups = ~pop, iter=999, RRPP=TRUE, data = gdf)
#plot(ByT) #diagnostics plots
#ByT$slopes # extract the slope vectors
summary(ByT) 
names(ByT)
ByT$anova.table # model comparison => use T + round
ByT$Z.means.dist #Effect Size Matrix
ByT$P.means.dist # 1.1 among pop effect

shapeByT2 <- procD.lm(Shape ~ treatment + round, data = gdf)
summary(shapeByT2) #T**, round** #1. treatment effect
```
1. Yes, treatment and round affect shape statistically significantly. 

T + round   Df      SS        MS      Rsq      F      Z    Pr(>F)   
treatment   1 0.003626 0.0036265 0.011939 5.6494 3.0087  0.002 **
round       2 0.008054 0.0040272 0.026516 6.2737 3.9812  0.001 **
Residuals 455 0.292077 0.0006419                                 
Total     458 0.303758  

#####1.1 Does the treatment effect differ among populations?
1.1 The p-value matrix as well as the Effect sizes (Z) matrix reveal that the shape of individuals of popM differ compared to the three populations popG (p=0.013), popJ(p=0.001) and popLC (p=0.003) and that the shape differs among popG and popJ (p=0.013) . 


       G     J    LC     M
G  1.000 0.013 0.167 0.013
J  0.013 1.000 0.143 0.001
LC 0.167 0.143 1.000 0.003
M  0.013 0.001 0.003 1.000


#####2. Does an interaction between the treatment effect and genotype origin exist?
```{r Stats_Ib2, echo=FALSE, cache=FALSE, results='hide', message=FALSE, warning=FALSE}
ByTxP<-advanced.procD.lm(Shape ~ treatment + pop + round, ~ treatment * pop + round, groups = ~pop*treatment, iter=999, RRPP=TRUE, data = gdf)
summary(ByTxP)
ByTxP$anova.table # model comparison => choose TxP
ByTxP$Z.means.dist
ByTxP$P.means.dist

shapeByTxP <- procD.lm(Shape ~ treatment * pop + round, data = gdf)
summary(shapeByTxP) #T***, P***, R***
```
2. Yes, there is a statistical significant interaction between treatment and genotype origin (population) (Df=3, F=1.9163, Z=1.9831, Pr(>F)=0.019). 
The p-value matrix reveals that there is a statistical signifcant difference within popLC between treatments (p=0.035).

    TxP           Df       SS        MS      Rsq      F      Z Pr(>F)   
treatment       1 0.003626 0.0036265 0.011939 5.8258 3.0555  0.002 **
pop             3 0.006912 0.0023039 0.022754 3.7012 3.5487  0.001 **
round           2 0.010144 0.0050720 0.033395 8.1479 4.5186  0.001 **
treatment:pop   3 0.003579 0.0011929 0.011781 1.9163 1.9831  0.019 * 


           G:control G:fish J:control J:fish LC:control LC:fish M:control M:fish
G:control      1.000  0.848     0.589  0.364      0.137   0.473     0.420  0.932
G:fish         0.848  1.000     0.913  0.671      0.470   0.454     0.418  0.421
J:control      0.589  0.913     1.000  0.534      0.731   0.352     0.629  0.614
J:fish         0.364  0.671     0.534  1.000      0.172   0.290     0.892  0.290
LC:control     0.137  0.470     0.731  0.172      1.000   0.035     0.103  0.248
LC:fish        0.473  0.454     0.352  0.290      0.035   1.000     0.743  0.876
M:control      0.420  0.418     0.629  0.892      0.103   0.743     1.000  0.399
M:fish         0.932  0.421     0.614  0.290      0.248   0.876     0.399  1.000

#####3. Does shape differ among populations within treatment groups?
```{r Stats_II3, echo=FALSE, cache=FALSE, results='hide', message=FALSE, warning=FALSE}
#all control
gdf_c <- geomorph.data.frame(Shape = proc_c$coords,  pop = allc$pop, clone = allc$clone, treatment = allc$treatment, round=allc$round)

#ByPinC<-advanced.procD.lm(Shape ~ pop, ~ pop + round, groups = ~pop, iter=999, RRPP=TRUE, data = gdf_c)
#summary(ByPinC)
ByPinC2<-procD.lm(Shape ~ pop * round,  data = gdf_c)
summary(ByPinC2)
#all fish 
gdf_f <- geomorph.data.frame(Shape = proc_f$coords,  pop = allf$pop, clone = allf$clone, treatment = allf$treatment, round=allf$round)

#ByPinF<-advanced.procD.lm(Shape ~ pop, ~ pop + round, groups = ~pop, iter=999, RRPP=TRUE, data = gdf_f)
#summary(ByPinF)
ByPinF2<-procD.lm(Shape ~ pop * round,  data = gdf_f)
summary(ByPinF2)
```
3. Yes, there are differences in shape among populations within treatment groups.   

control     Df       SS        MS      Rsq      F      Z Pr(>F)   
pop         3 0.004152 0.0013841 0.028308 2.3336 2.2181  0.013 * 
round       2 0.009110 0.0045548 0.062105 7.6795 4.4596  0.001 **
pop:round   6 0.006491 0.0010819 0.044255 1.8241 2.4966  0.006 **

fish       Df       SS        MS      Rsq      F      Z Pr(>F)   
pop         3 0.009937 0.0033123 0.064423 5.7403 4.3191  0.001 **
round       2 0.007010 0.0035051 0.045448 6.0745 3.8879  0.001 **
pop:round   6 0.009776 0.0016293 0.063379 2.8237 4.1888  0.001 **

#####4. Does treatment affect shape within populations?
```{r Stats_II4, echo=FALSE, cache=FALSE, results='hide', message=FALSE, warning=FALSE}
#popG
gdf_G <- geomorph.data.frame(Shape = proc_G$coords, clone = allG$clone, treatment = allG$treatment, round=allG$round)
shapeByT_G<-procD.lm(Shape ~ treatment * round, data = gdf_G)
summary(shapeByT_G) 
#popJ
gdf_J <- geomorph.data.frame(Shape = proc_J$coords, clone = allJ$clone, treatment = allJ$treatment, round=allJ$round)
shapeByT_J<- procD.lm(Shape ~ treatment * round, data = gdf_J)
summary(shapeByT_J) 
#popLC
gdf_LC <- geomorph.data.frame(Shape = proc_LC$coords, clone = allLC$clone, treatment = allLC$treatment, round=allLC$round)
shapeByT_LC<- procD.lm(Shape ~ treatment * round, data = gdf_LC)
summary(shapeByT_LC) 
#popM
gdf_M <- geomorph.data.frame(Shape = proc_M$coords, clone = allM$clone, treatment = allM$treatment, round=allM$round)
shapeByT_M <- procD.lm(Shape ~ treatment *round, data = gdf_M)
summary(shapeByT_M) 
```
4. Yes, treatment has an effect on shape within populations , except for popG (Df=1, F=0.3853, Z= -1.0080, Pr(>F)=0.843). 
  (popJ: Df=1, F=5.8661, Z=3.00384, Pr(>F)=0.001)
  (popLC: Df=1, F=3.7926, Z=2.3099, Pr(>F)=0.007)
  (popM: Df=1, F=3.1642, Z=3.1642, Pr(>F)=0.009)
  
  popG            Df       SS        MS      Rsq       F       Z Pr(>F)   
treatment         1 0.000192 0.0001924 0.002889  0.3853 -1.0080  0.843   
round             2 0.010461 0.0052304 0.157129 10.4755  4.5314  0.001 **
treatment:round   2 0.001997 0.0009984 0.029995  1.9997  2.0245  0.015 *

popJ              Df       SS         MS      Rsq      F        Z Pr(>F)
treatment         1 0.003102 0.00310165 0.047703 5.8661  3.00384  0.001 **
round             2 0.002648 0.00132389 0.040722 2.5038  2.24011  0.013 *
treatment:round   2 0.000581 0.00029027 0.008929 0.5490 -0.76057  0.778

popLC            Df       SS        MS      Rsq      F      Z Pr(>F)   
treatment         1 0.002425 0.0024250 0.030518 3.7926 2.3099  0.007 **
round             2 0.007787 0.0038933 0.097992 6.0891 4.1452  0.001 **
treatment:round   2 0.002114 0.0010568 0.026598 1.6527 1.4817  0.076

popM             Df       SS         MS      Rsq      F      Z Pr(>F)   
treatment         1 0.001255 0.00125541 0.025339 3.1642 3.1642  0.009 **
round             2 0.003373 0.00168667 0.068087 4.2512 3.4759  0.001 **
treatment:round   2 0.000876 0.00043820 0.017689 1.1045 0.6355  0.254  

#####5. Does the shape of females with lots of offspring (n>22) differ among populations within treatment groups?
```{r Stats_II5, echo=FALSE, cache=FALSE, results='hide', message=FALSE, warning=FALSE}
#data
length(which(classifier$lots == "yes")) #[1] 111 #(n>22)
length(which(classifier$lots == "no")) #[1] 348 #(n<22)
length(classifier$lots) #[1] 459 #total number of digitized females
#all control
gdf_lots_c <- geomorph.data.frame(Shape = proc_c$coords,  pop = allc$pop, clone = allc$clone, treatment = allc$treatment, round=allc$round, lots= allc$lots)
shapeByP_lots_c <- procD.lm(Shape ~ lots * round, data = gdf_lots_c)
summary(shapeByP_lots_c) 
#all fish
gdf_lots_f <- geomorph.data.frame(Shape = proc_f$coords,  pop = allf$pop, clone = allf$clone, treatment = allf$treatment, round=allf$round, lots= allf$lots)
shapeByP_lots_f <- procD.lm(Shape ~ lots * round, data = gdf_lots_f)
summary(shapeByP_lots_f) 
```
5. The shape of females with lots of offspring differ among populations in the control group (Df=1, F=2.4382, Z= 1.7016, Pr(>F)=0.041), but not in the fish exposed group (Df=1, F=0.9603, Z=0.25763, Pr(>F)=0.410).

lots_c       Df       SS        MS      Rsq      F      Z Pr(>F)   
lots         1 0.001514 0.0015137 0.010320 2.4382 1.7016  0.041 * 
round        2 0.007149 0.0035746 0.048741 5.7578 3.8286  0.001 **
lots:round   2 0.001433 0.0007163 0.009767 1.1538 0.6498  0.279  

lots_f       Df       SS         MS      Rsq      F       Z Pr(>F)   
lots         1 0.000618 0.00061850 0.004010 0.9603 0.25763  0.410   
round        2 0.005446 0.00272275 0.035305 4.2274 3.08012  0.001 **
lots:round   2 0.001975 0.00098731 0.012802 1.5329 1.23040  0.111 

#####6. Does treatment affect the shape of females with lots of offspring (n>22) within populations?
```{r Stats_II6, echo=FALSE, cache=FALSE, results='hide', message=FALSE, warning=FALSE}
#popG
gdf_lotsG <- geomorph.data.frame(Shape = proc_G$coords, clone = allG$clone, treatment = allG$treatment, round=allG$round, lots= allG$lots)
ByT_G_lots <- advanced.procD.lm(Shape ~ treatment + lots+ round, ~ treatment * lots + round, groups = ~lots*treatment, iter=999, RRPP=TRUE, data = gdf_lotsG)
summary(ByT_G_lots) 
#popJ
gdf_lotsJ <- geomorph.data.frame(Shape = proc_J$coords, clone = allJ$clone, treatment = allJ$treatment, round=allJ$round, lots= allJ$lots)
ByT_Jlots<-  advanced.procD.lm(Shape ~ treatment + lots + round, ~ treatment * lots + round, groups = ~lots*treatment, iter=999, RRPP=TRUE, data = gdf_lotsJ)
summary(ByT_Jlots) 
#popLC
gdf_lotsLC <- geomorph.data.frame(Shape = proc_LC$coords, clone = allLC$clone, treatment = allLC$treatment, round=allLC$round, lots=allLC$lots)
ByT_LClots<- advanced.procD.lm(Shape ~ treatment + lots + round, ~ treatment * lots + round, groups = ~lots*treatment, iter=999, RRPP=TRUE, data = gdf_lotsLC)
summary(ByT_LClots) 
#popM
gdf_lotsM <- geomorph.data.frame(Shape = proc_M$coords, clone = allM$clone, treatment = allM$treatment, round=allM$round, lots=allM$lots)
ByT_Mlots <- advanced.procD.lm(Shape ~ treatment + lots + round, ~ treatment * lots + round, groups = ~lots*treatment, iter=999, RRPP=TRUE, data = gdf_lotsM)
summary(ByT_Mlots) 
```
6. No, there is no statistical significant effect of treatment on the shape of females with lots of offspring within each populations, except popM (Df= 111, F= 2.0047, Z=1.6102, Pr(>F)= 0.047).

#####7. Does a genotype-environment interaction exist?
```{r Stats_Ib3, echo=FALSE, cache=FALSE, results='hide', message=FALSE, warning=FALSE}
#ByGxE<-advanced.procD.lm(Shape ~ treatment + clone + round, ~ treatment * clone + round, groups = ~clone*treatment, iter=999, RRPP=TRUE, data = gdf)
#error
ByGxE<-advanced.procD.lm(Shape ~ treatment + clone, ~ treatment * clone, groups = ~clone*treatment, iter=999, RRPP=TRUE, data = gdf)
summary(ByGxE) #anova table, LS means, Effect Sizes (Z) and p-value matrix
ByGxE$anova.table #anova table
ByGxE$LS.means #LS means
ByGxE$Z.means.dist #Effect size
GxE<-ByGxE$P.means.dist #p-value matrix
write.csv(GxE, file="GxE.csv")
```
7. Yes, there is a statistical significant GxE interaction (Df=411, F=3.2947, Z=10.043, Pr(>F)=0.001). 


## III: Visualization
#### Create a consensus shape after GPA
I created a consensus shape for all possible groups:
          * all_c: all specimen in control group
          * all_f: all specimen in treatment group (fish)
          * all_G: all specimen within popG
          * all_Gc: all specimen within popG in control group
          * all_Gf: all specimen within popG in treatment group
          * accordingly the other three populations

This step allows to extract informative biological information by visualizing the differences compared to the mean within each possible group. 

```{r Fig.5a.consenus, echo=FALSE, cache=FALSE, results='hide', fig.cap="Fig.5a: Consensus shape after GPA of all specimen (consensus= overall mean displayed in red)", message=FALSE, warning=FALSE}
consensus<- apply(proc$coords, c(1,2), mean)
plot(consensus, asp=1, type="n")
for(i in 1:length(proc$coords[,,3]))
points(proc$coords[,,i])
points(consensus, col="Red", cex=2, pch=20)
centroid<- apply(proc$coords,2,mean) 
```

```{r Fig.5b.consenus, echo=FALSE, cache=FALSE, results='hide', fig.cap="Fig.5b: Consensus shape after GPA of all specimen in control (consensus= overall mean displayed in red)", message=FALSE, warning=FALSE}
consensus_c<- apply(proc_c$coords, c(1,2), mean)
plot(consensus_c, asp=1, type="n")
for (i in seq_len(1:length(proc_c$coords[,,3])))
points(proc_c$coords[,,i])
points(consensus_c, col="Red", cex=2, pch=20)
centroid_c<- apply(proc_c$coords,2,mean)
```

```{r Fig.5c.consenus, echo=FALSE, cache=FALSE, results='hide', fig.cap="Fig.5c: Consensus shape after GPA of all specimen in treatment (consensus= overall mean displayed in red)", message=FALSE, warning=FALSE}
consensus_f<- apply(proc_f$coords, c(1,2), mean)
plot(consensus_f, asp=1, type="n")
for (i in seq_len(1:length(proc_f$coords[,,3])))
points(proc_f$coords[,,i])
points(consensus_f, col="Red", cex=2, pch=20)
centroid_f<- apply(proc_f$coords,2,mean)
```

```{r Fig.5d.consenus, echo=FALSE, cache=FALSE, results='hide', fig.cap="Fig.5d: Consensus shape after GPA of specimen in popG (consensus= overall mean displayed in red)", message=FALSE, warning=FALSE}
consensus_G<- apply(proc_G$coords, c(1,2), mean)
plot(consensus_G, asp=1, type="n")
for (i in seq_len(1:length(proc_G$coords[,,3])))
points(proc_G$coords[,,i])
points(consensus_G, col="Red", cex=2, pch=20)
centroid_G<- apply(proc_G$coords,2,mean)
```

```{r Fig.5e.consenus, echo=FALSE, cache=FALSE, results='hide', fig.cap="Fig.5e: Consensus shape after GPA of specimen in popG (control) (consensus= overall mean displayed in red)", message=FALSE, warning=FALSE}
consensus_Gc<- apply(proc_Gc$coords, c(1,2), mean)
plot(consensus_Gc, asp=1, type="n")
for (i in seq_len(1:length(proc_Gc$coords[,,3])))
points(proc_Gc$coords[,,i])
points(consensus_Gc, col="Red", cex=2, pch=20)
centroid_Gc<- apply(proc_Gc$coords,2,mean)
```

```{r Fig.5f.consenus, echo=FALSE, cache=FALSE, results='hide', fig.cap="Fig.5f: Consensus shape after GPA of specimen in popG (treatment) (consensus= overall mean displayed in red)", message=FALSE, warning=FALSE}
consensus_Gf<- apply(proc_Gf$coords, c(1,2), mean)
plot(consensus_Gf, asp=1, type="n")
for (i in seq_len(1:length(proc_Gf$coords[,,3])))
points(proc_Gf$coords[,,i])
points(consensus_Gf, col="Red", cex=2, pch=20)
centroid_Gf<- apply(proc_Gf$coords,2,mean)
```

```{r Fig.5g.consenus, echo=FALSE, cache=FALSE, results='hide', fig.cap="Fig.5g: Consensus shape after GPA of specimen in popJ (consensus= overall mean displayed in red)", message=FALSE, warning=FALSE}
consensus_J<- apply(proc_J$coords, c(1,2), mean)
plot(consensus_J, asp=1, type="n")
for (i in seq_len(1:length(proc_J$coords[,,3])))
points(proc_J$coords[,,i])
points(consensus_J, col="Red", cex=2, pch=20)
centroid_J<- apply(proc_J$coords,2,mean)
```

```{r Fig.5h.consenus, echo=FALSE, cache=FALSE, results='hide', fig.cap="Fig.5h: Consensus shape after GPA of specimen in popJ (control) (consensus= overall mean displayed in red)", message=FALSE, warning=FALSE}
consensus_Jc<- apply(proc_Jc$coords, c(1,2), mean)
plot(consensus_Jc, asp=1, type="n")
for (i in seq_len(1:length(proc_Jc$coords[,,3])))
points(proc_Jc$coords[,,i])
points(consensus_Jc, col="Red", cex=2, pch=20)
centroid_Jc<- apply(proc_Jc$coords,2,mean)
```

```{r Fig.5i.consenus, echo=FALSE, cache=FALSE, results='hide', fig.cap="Fig.5i: Consensus shape after GPA of specimen in popJ (treatment) (consensus= overall mean displayed in red)", message=FALSE, warning=FALSE}
consensus_Jf<- apply(proc_Jf$coords, c(1,2), mean)
plot(consensus_Jf, asp=1, type="n")
for (i in seq_len(1:length(proc_Jf$coords[,,3])))
points(proc_Jf$coords[,,i])
points(consensus_Jf, col="Red", cex=2, pch=20)
centroid_Jf<- apply(proc_Jf$coords,2,mean)
```

```{r Fig.5k.consenus, echo=FALSE, cache=FALSE, results='hide', fig.cap="Fig.5k: Consensus shape after GPA of specimen in popLC (consensus= overall mean displayed in red)", message=FALSE, warning=FALSE}
consensus_LC <- apply(proc_LC$coords, c(1,2), mean)
plot(consensus_LC , asp=1, type="n")
for (i in seq_len(1:length(proc_LC$coords[,,3])))
points(proc_LC$coords[,,i])
points(consensus_LC, col="Red", cex=2, pch=20)
centroid_LC <- apply(proc_LC$coords,2,mean)
```

```{r Fig.5l.consenus, echo=FALSE, cache=FALSE, results='hide', fig.cap="Fig.5l: Consensus shape after GPA of specimen in popLC (control) (consensus= overall mean displayed in red)", message=FALSE, warning=FALSE}
consensus_LCc <- apply(proc_LCc$coords, c(1,2), mean)
plot(consensus_LCc , asp=1, type="n")
for (i in seq_len(1:length(proc_LCc$coords[,,3])))
points(proc_LCc$coords[,,i])
points(consensus_LCc, col="Red", cex=2, pch=20)
centroid_LCc <- apply(proc_LCc$coords,2,mean)
```

```{r Fig.5m.consenus, echo=FALSE, cache=FALSE, results='hide', fig.cap="Fig.5m: Consensus shape after GPA of specimen in popLC (treatment) (consensus= overall mean displayed in red)", message=FALSE, warning=FALSE}
consensus_LCf <- apply(proc_LCf$coords, c(1,2), mean)
plot(consensus_LCf , asp=1, type="n")
for (i in seq_len(1:length(proc_LCf$coords[,,3])))
points(proc_LCf$coords[,,i])
points(consensus_LCf, col="Red", cex=2, pch=20)
centroid_LCf <- apply(proc_LCf$coords,2,mean)
```

```{r Fig.5n.consenus, echo=FALSE, cache=FALSE, results='hide', fig.cap="Fig.5n: Consensus shape after GPA of specimen in popM (consensus= overall mean displayed in red)", message=FALSE, warning=FALSE}
consensus_M <- apply(proc_M$coords, c(1,2), mean)
plot(consensus_M , asp=1, type="n")
for (i in seq_len(1:length(proc_M$coords[,,3])))
points(proc_M$coords[,,i])
points(consensus_M, col="Red", cex=2, pch=20)
centroid_M <- apply(proc_M$coords,2,mean)
```

```{r Fig.5o.consenus, echo=FALSE, cache=FALSE, results='hide', fig.cap="Fig.5o: Consensus shape after GPA of specimen in popM (control) (consensus= overall mean displayed in red)", message=FALSE, warning=FALSE}
consensus_Mc <- apply(proc_Mc$coords, c(1,2), mean)
plot(consensus_Mc , asp=1, type="n")
for (i in seq_len(1:length(proc_Mc$coords[,,3])))
points(proc_Mc$coords[,,i])
points(consensus_Mc, col="Red", cex=2, pch=20)
centroid_Mc <- apply(proc_Mc$coords,2,mean)
```

```{r Fig.5p.consenus, echo=FALSE, cache=FALSE, results='hide', fig.cap="Fig.5p: Consensus shape after GPA of specimen in popM (treatment) (consensus= overall mean displayed in red)", message=FALSE, warning=FALSE}
consensus_Mf <- apply(proc_Mf$coords, c(1,2), mean)
plot(consensus_Mf , asp=1, type="n")
for (i in seq_len(1:length(proc_Mf$coords[,,3])))
points(proc_Mf$coords[,,i])
points(consensus_Mf, col="Red", cex=2, pch=20)
centroid_Mf <- apply(proc_Mf$coords,2,mean)
```

#### Visualise shape difference per individual (consensus vs. individuum)
Shape differences are visualized via a thin plate spine grid, also called deformation grid. It allows to compare differences between two shapes as a grid of first being deformed into the second. Usually differences are shown between real samples (individual) and a consenus shape.

```{r Fig.6a, echo=FALSE, cache=FALSE, results='hide', fig.cap="Fig.6a: Thin plate spine grid (consensus vs. individuum)", message=FALSE, warning=FALSE}
plotRefToTarget(consensus, proc$coords[,,459]) #individuum 459
```
Since I am not interested in the individual level, I try to compare mean shape values within each group.

#### Visualise shape difference per group
##### 7. How does the treatment affect the shape among populations?
######treatment groups (control vs. fish)
```{r Fig.6b, echo=FALSE, cache=FALSE, results='hide', fig.cap="Fig.6b: Thin plate spine grid (consensus: control vs. treatment)", message=FALSE, warning=FALSE}
findMeanSpec(proc_f$coords) #48
plotRefToTarget(consensus_c, proc_f$coords[,,48]) #control vs fish
```
The first approach compares the mean of control individuals and treated individuals  (plotRefToTarget{geomorph}) showing biological useful information.

```{r Fig.6c, echo=FALSE, cache=FALSE, results='hide', fig.cap="Fig.6c: Thin Plate Spine (TPS) grid of all specimen: control mean (gray) to fish-exposed mean (black)", message=FALSE, warning=FALSE}
c<-procGPA(all_c)
f<-procGPA(all_f)
cm<-c$mshape
fm<-f$mshape
tpsgrid(cm,fm,mag=2, col=2, opt=1) 
title("TPS grid: control mean (red) to fish-exposed mean (green)") 

#cm=source object, fm=target object
#opt=2 both tps grids are shown
#mag=2 exaggerate effect.
#col=2 green, red; blue arrows
#colors1 <- c("red", "black")
#tpsgrid(fm,cm,mag=2, opt=2, col=2) #control=gray, fish=black
#title("TPS grid: control mean (green) to fish-exposed mean (red)") 
```
The second approach compares the mean of control individuals and treated individuals (tpsgrid{shapes}) as well, revealing an overall shape change towards a smaller body. In detail did the change (directions of arrows) of the head area had the direction from dorsal to ventral, while the direction of change of the tail area was from ventral to dorsal.


##### 8. How does the treatment affect the shape difference within each population?
###### treatment groups (control vs. fish) within each population
```{r Fig.6d, echo=FALSE, cache=FALSE, results='hide', fig.cap="Fig.6d: Thin Plate Spine (TPS) grid of popG: control mean (gray) to fish-exposed mean (black)", message=FALSE, warning=FALSE}
#plotRefToTarget(consensus_Gc, consensus_Gf) #popG: control vs fish
#plotRefToTarget(consensus_Gc, proc_Gf$coords[c(1:56)]) #popG: control vs fish
################################################################################
Gc<-procGPA(all_Gc)
Gf<-procGPA(all_Gf)
Gcm<-Gc$mshape
Gfm<-Gf$mshape
tpsgrid(Gcm,Gfm,mag=2, opt=1)
title("TPS grid popG: control mean (red) to fish-exposed mean (green)") 
```
Within popG the overall shape changed homogenously from all directions to a smaller body size.

```{r Fig.6e, echo=FALSE, cache=FALSE, results='hide', fig.cap="Fig.6e: Thin plate spine grid of popJ: control mean (gray) to fish-exposed mean (black)", message=FALSE, warning=FALSE}
#plotRefToTarget(consensus_Jc, consensus_Jf) #popJ: control vs fish
#plotRefToTarget(consensus_Jc, proc_Jf$coords[c(1:59)]) #popJ: control vs fish
################################################################################
Jc<-procGPA(all_Jc)
Jf<-procGPA(all_Jf)
Jcm<-Jc$mshape
Jfm<-Jf$mshape
tpsgrid(Jcm,Jfm,mag=2, opt=1)
title("TPS grid popJ: control mean (red) to fish-exposed mean (green)") 
```
Within popJ the overall shape change towards a smaller body size was shown. The strongest change in the head area (bending of the TPS) showed a reduction of head size in the direction of anterior to posterior. In detail the body change occured in the anterior-posterior direction (directions of arrows).

```{r Fig.6f, echo=FALSE, cache=FALSE, results='hide', fig.cap="Fig.6f: Thin plate spine grid of popLC: control mean (gray) to fish-exposed mean (black)", message=FALSE, warning=FALSE}
#plotRefToTarget(consensus_LCc, consensus_LCf) #popLC: control vs fish
#plotRefToTarget(consensus_LCc, proc_LCf$coords[c(1:58)]) #popLC: control vs fish
################################################################################
LCc<-procGPA(all_LCc)
LCf<-procGPA(all_LCf)
LCcm<-LCc$mshape
LCfm<-LCf$mshape
tpsgrid(LCcm,LCfm,mag=2, opt=1) 
title("TPS grid popLC: control mean (red) to fish-exposed mean (green)") 
```
Within popLC the overall shape change towards a smaller body size was shown. In detail the change (directions of arrows) of the head area had the direction from dorsal to ventral, while the direction of change of the tail area was from ventral to dorsal.

```{r Fig.6g, echo=FALSE, cache=FALSE, results='hide', fig.cap="Fig.6g: Thin plate spine grid of popM: control mean (gray) to fish-exposed mean (black)", message=FALSE, warning=FALSE}
#plotRefToTarget(consensus_Mc, consensus_Mf) #popM: control vs fish
#plotRefToTarget(consensus_Mc, proc_Mf$coords[c(1:60)]) #popM: control vs fish
################################################################################
Mc<-procGPA(all_Mc)
Mf<-procGPA(all_Mf)
Mcm<-Mc$mshape
Mfm<-Mf$mshape
tpsgrid(Mcm,Mfm,mag=2, opt=1) 
title("TPS grid popM: control mean (red) to fish-exposed mean (green)") 
```
Within popM the overall shape change towards a smaller body size was shown. In detail the change (directions of arrows) of the head area had the direction from dorsal to ventral, while the direction of change of the tail area was from ventral to dorsal.

```{r CVA.Fig, echo=FALSE, cache=FALSE, results='hide', fig.cap=" CVA of popM (consensus: control vs. treatment)", message=FALSE, warning=FALSE, fig.show='hide'}
#shapes.cva(gdf$Shape, gdf$clone)
#appear to be constant within groups clone and treatment
```

```{r, outliers, echo=FALSE, fig.show='Hide' ,cache=FALSE, results='hide',message=FALSE, warning=FALSE }
## function returns dimnames and address of all specimens ordered
#plotOutliers(all_c) #
#plotOutliers(all_f) #
#plotOutliers(all_G) #5
#plotOutliers(all_Gc) #2
#plotOutliers(all_Gf) #4
#plotOutliers(all_J) #1
#plotOutliers(all_Jc) #0
#plotOutliers(all_Jf) #2
#plotOutliers(all_LC) #4
#plotOutliers(all_LCc) #3
#plotOutliers(all_LCf) #2
#plotOutliers(all_M) #2
#plotOutliers(all_Mc) #1
#plotOutliers(all_Mf) #1
```

##### PCA plots for different groups
##### by treamtent
```{r PCA1a, echo=FALSE, cache=FALSE, results='hide', message=FALSE,  fig.cap=" Fig.8a: PCA plot of superimposed Procruste coordinates, including thin plate spine grids showing shapes associated with the positive and negative ends of the horizontal axis by treatment ", warning=FALSE}
PCA1a <- plotTangentSpace(proc$coords, groups = classifier$treatment,legend=TRUE) 
```

###### by population
```{r PCA1b, echo=FALSE, cache=FALSE, results='hide', message=FALSE,  fig.cap=" Fig.8b: PCA plot of superimposed Procruste coordinates, including thin plate spine grids showing shapes associated with the positive and negative ends of the horizontal axis by population ", warning=FALSE}
PCA1b <- plotTangentSpace(proc$coords, groups = classifier$pop,legend=TRUE) 
```

##### by clone
```{r PCA1c, echo=FALSE, cache=FALSE, results='hide', message=FALSE,  fig.cap=" Fig.8c: PCA plot of superimposed Procruste coordinates, including thin plate spine grids showing shapes associated with the positive and negative ends of the horizontal axis by clone ", warning=FALSE}
PCA1c <- plotTangentSpace(proc$coords, groups = classifier$clone,legend=TRUE) 
```

##### by "lots of offspring"
```{r PCA1d, echo=FALSE, cache=FALSE, results='hide', message=FALSE,  fig.cap=" Fig.8d: PCA plot of superimposed Procruste coordinates, including thin plate spine grids showing shapes associated with the positive and negative ends of the horizontal axis by lots of offspring (>22) ", warning=FALSE}
PCA1d <- plotTangentSpace(proc$coords, groups = classifier$lots,legend=TRUE) 
```

###### Improved PCA plot for the group" lots vs less of offspring"
```{r PCA.customized, echo=FALSE, cache=FALSE, results='hide', message=FALSE,  fig.cap=" Fig.9a: customized PCA plot for the association of shape and fecundity ", warning=FALSE}
# load libraries, data, classifiers etc as above 
Y.gpa<- gpagen(newall.3d,curves= curves, surfaces=NULL, PrinAxes = TRUE, max.iter = NULL, ProcD=TRUE)  #GPA-alignment
# make a factor out of species and site classififer
gp <- as.factor(paste(classifier$treatment, classifier$lots)) # group must be a factor
plotTangentSpace(Y.gpa$coords, groups = gp) 
#create a color vector 
col.gp <- rainbow(length(levels(gp))) #generates a set of different colour over the rainbow spectrum
#vector needs to have dimension labels
names(col.gp) <- levels(gp)
#using match we can generate a vector of length(n) assigning a colour to each specimen
col.gp <- col.gp[match(gp, names(col.gp))]
#save the results to a PCA object
PCA <- plotTangentSpace(Y.gpa$coords) #PCA is a list containing the pc.summary
#summary(PCA) #equivalent of PCA$pc.summary$importance
#can be used to make new axis labels
xlab <-paste("Principal Component 1", " (", round(PCA$pc.summary$importance[2,1]*100, 1), "%)", sep="")
ylab <-paste("Principal Component 2", " (",round(PCA$pc.summary$importance[2,2]*100,1), "%)", sep="")
#use the advance plotting functions layout and par to build up the multipart figure
mat<- matrix(c(4,5,0,1,1,2,1,1,3),3) #the plotting window is divided into a 3x3 grid, the numbers correspond to the order and locatin of each item beig plotted
layout(mat, widths=c(1,1,1), heights=c(1,1,1)) #set the size of the rows and columns
par(mar=c(4,4,1,1))#sets the margins

#Item 1 to plot , the graph of PC1 vs PC2
plot(PCA$pc.scores[,1], PCA$pc.scores[,2], pch=21, cex=2, bg=col.gp, xlab=xlab, ylab=ylab, asp=T) #plot column1 and 2 of pc.scores for OC1 and PC2 to plot
legend(0.0488, 0.0588, legend= unique(gp), pch=19, col= unique(col.gp))
#Plotting PC axes always on the same scale!, i.e. asp=1
#Finally addd TPS grids to demonstrate the shape changes along each axis
#estimate mean shape for a set of aligned specimens
ref <- mshape(Y.gpa$coords) #consensus<- apply(proc$coords, c(1,2), mean)
#identify specimen closest to the mean of a set of aligned specimens
###findMeanSpec(newall.3d) #FK2_t14_0424 149 # name of specimen and specimen number
#read in original coordinate data for the chosen specimen (3d array)
#sp149<- newall.3d[,,149] #
#sp149<- newall.3d[,1,149] # x coordinates of specimen 149
#create a 2d outline warped to the mean shape = mean shape outline
#?warpRefOutline
###outline <- warpRefOutline("sp149_out_2b.txt", sp149, ref) #delete all extra information in text file except the outline coordinates

# Item 2 to plot
#the first TPS grid; here we use the outline option to add to the visualisation
#par(mar = c(5,4,4,1))  #default #mar=c(bottom,left,top,right)
par(mar = c(0,0,0,0)) # sets the margins (graphical parameters)

plotRefToTarget(ref,PCA$pc.shapes$PC1min, mag=2) #exclude outline=outline, no error 
# Item 3
plotRefToTarget(ref,PCA$pc.shapes$PC1max, mag=2)
# Item 4
plotRefToTarget(ref,PCA$pc.shapes$PC2max, mag=2)
# Item 5
plotRefToTarget(ref,PCA$pc.shapes$PC2min, mag=2)
```

###### Improved PCA plot for the group "lots vs less of offspring" (control)
```{r PCA.customized2, echo=FALSE, cache=FALSE, results='hide', message=FALSE,  fig.cap=" Fig.9c: customized PCA plot for the association of shape and fecundity (control) ", warning=FALSE}
gp<- as.factor(paste(classifier$lots)) # group must be a factor
plotTangentSpace(proc_c$coords, groups = classifier$lots) #proc_c comes below
#create a color vector 
col.gp <- rainbow(length(levels(gp))) 
names(col.gp) <- levels(gp)
#
col.gp <- col.gp[match(gp, names(col.gp))]

xlab <-paste("Principal Component 1", " (", round(PCA$pc.summary$importance[2,1]*100, 1), "%)", sep="")
ylab <-paste("Principal Component 2", " (",round(PCA$pc.summary$importance[2,2]*100,1), "%)", sep="")
#use the advance plotting functions layout and par to build up the multipart figure
mat<- matrix(c(4,5,0,1,1,2,1,1,3),3) #the plotting window is divided into a 3x3 grid, the numbers correspond to the order and locatin of each item beig plotted
layout(mat, widths=c(1,1,1), heights=c(1,1,1)) #set the size of the rows and columns
par(mar=c(4,4,1,1))#sets the margins

#Item 1 to plot , the graph of PC1 vs PC2
plot(PCA$pc.scores[,1], PCA$pc.scores[,2], pch=21, cex=2, bg=col.gp, xlab=xlab, ylab=ylab, asp=T) #plot column1 and 2 of pc.scores for OC1 and PC2 to plot
legend(0.0688, 0.0588, legend= unique(gp), pch=19, col= unique(col.gp))

ref <- mshape(Y.gpa$coords) #consensus<- apply(proc$coords, c(1,2), mean)

par(mar = c(0,0,0,0)) # sets the margins (graphical parameters)

plotRefToTarget(ref,PCA$pc.shapes$PC1min, mag=2) #exclude outline=outline, no error 
# Item 3
plotRefToTarget(ref,PCA$pc.shapes$PC1max, mag=2)
# Item 4
plotRefToTarget(ref,PCA$pc.shapes$PC2max, mag=2)
# Item 5
plotRefToTarget(ref,PCA$pc.shapes$PC2min, mag=2)
```


#### all populations not exposed to fish (control)
```{r PCA2a, echo=FALSE, cache=FALSE, results='hide', message=FALSE,  fig.cap=" Fig.11a: PCA plot of superimposed Procruste coordinates for all populations (control), including thin plate spine grids showing shapes associated with the positive and negative ends of the horizontal axis by populations ", warning=FALSE}
PCA2a <- plotTangentSpace(proc_c$coords, groups = classifier$pop, legend=TRUE) 
```

```{r PCA2b, echo=FALSE, cache=FALSE, results='hide', message=FALSE,  fig.cap=" Fig.11b: PCA plot of superimposed Procruste coordinates for all populations (control), including thin plate spine grids showing shapes associated with the positive and negative ends of the horizontal axis by clone ", warning=FALSE}
PCA2b <- plotTangentSpace(proc_c$coords, groups = classifier$clone,legend=TRUE) 
```

```{r PCA2c, echo=FALSE, cache=FALSE, results='hide', message=FALSE,  fig.cap=" Fig.11c: PCA plot of superimposed Procruste coordinates for all populations (control), including thin plate spine grids showing shapes associated with the positive and negative ends of the horizontal axis by females with lots of offspring (n>22) ", warning=FALSE}
PCA2c <- plotTangentSpace(proc_c$coords, groups = classifier$lots,legend=TRUE) 
```

#### among populations
####all populations exposed to fish (fish)

```{r PCA3a, echo=FALSE, cache=FALSE, results='hide', message=FALSE,  fig.cap=" Fig.13a: PCA plot of superimposed Procruste coordinates for all populations (fish), including thin plate spine grids showing shapes associated with the positive and negative ends of the horizontal axis by treatment ", warning=FALSE}
PCA3a <- plotTangentSpace(proc_f$coords, groups = classifier$pop, legend=TRUE) 
```

```{r PCA3b, echo=FALSE, cache=FALSE, results='hide', message=FALSE,  fig.cap=" Fig.13b: PCA plot of superimposed Procruste coordinates for all populations (fish), including thin plate spine grids showing shapes associated with the positive and negative ends of the horizontal axis by clone ", warning=FALSE}
PCA3b <- plotTangentSpace(proc_f$coords, groups = classifier$clone,legend=TRUE) 
```

```{r PCA3c, echo=FALSE, cache=FALSE, results='hide', message=FALSE,  fig.cap=" Fig.13c: PCA plot of superimposed Procruste coordinates for all populations (fish), including thin plate spine grids showing shapes associated with the positive and negative ends of the horizontal axis by females with lots of offspring (n>22) ", warning=FALSE}
PCA3c <- plotTangentSpace(proc_f$coords, groups = classifier$lots,legend=TRUE) 
```

####within populations
####population "Greifensee" (popG)
```{r PCA4a, echo=FALSE, cache=FALSE, results='hide', message=FALSE,  fig.cap=" Fig.15a: PCA plot of superimposed Procruste coordinates of population G, including thin plate spine grids showing shapes associated with the positive and negative ends of the horizontal axis by treatment ", warning=FALSE}
PCA4a <- plotTangentSpace(proc_G$coords, groups = classifier$treatment, legend=TRUE) 
```

```{r PCA4b, echo=FALSE, cache=FALSE, results='hide', message=FALSE,  fig.cap=" Fig.15b: PCA plot of superimposed Procruste coordinates of population G, including thin plate spine grids showing shapes associated with the positive and negative ends of the horizontal axis by clone ", warning=FALSE}
PCA4b <- plotTangentSpace(proc_G$coords, groups = classifier$clone)#,legend=TRUE) 
```

```{r PCA4c, echo=FALSE, cache=FALSE, results='hide', message=FALSE,  fig.cap=" Fig.15c: PCA plot of superimposed Procruste coordinates of population G, including thin plate spine grids showing shapes associated with the positive and negative ends of the horizontal axis by females with lots of offspring (n>22) ", warning=FALSE}
PCA4c <- plotTangentSpace(proc_G$coords, groups = classifier$lots,legend=TRUE) 
```

####population "Jordan reservoir" (popJ)
```{r PCA5a, echo=FALSE, cache=FALSE, results='hide', message=FALSE,  fig.cap=" Fig.17a: PCA plot of superimposed Procruste coordinates of population J, including thin plate spine grids showing shapes associated with the positive and negative ends of the horizontal axis by treatment ", warning=FALSE}
PCA5a <- plotTangentSpace(proc_J$coords, groups = classifier$treatment, legend=TRUE) 
```

```{r PCA5b, echo=FALSE, cache=FALSE, results='hide', message=FALSE,  fig.cap=" Fig.17b: PCA plot of superimposed Procruste coordinates of population J, including thin plate spine grids showing shapes associated with the positive and negative ends of the horizontal axis by clone ", warning=FALSE}
PCA5b <- plotTangentSpace(proc_J$coords, groups = classifier$clone) 
```

```{r PCA5c, echo=FALSE, cache=FALSE, results='hide', message=FALSE,  fig.cap=" Fig.17c: PCA plot of superimposed Procruste coordinates of population J, including thin plate spine grids showing shapes associated with the positive and negative ends of the horizontal axis by females with lots of offspring (n>22) ", warning=FALSE}
PCA5c <- plotTangentSpace(proc_J$coords, groups = classifier$lots,legend=TRUE) 
```

####population "Lake Constance" (popLC)
```{r PCA6a, echo=FALSE, cache=FALSE, results='hide', message=FALSE,  fig.cap=" Fig.19a: PCA plot of superimposed Procruste coordinates of population LC, including thin plate spine grids showing shapes associated with the positive and negative ends of the horizontal axis by treatment ", warning=FALSE}
PCA6a <- plotTangentSpace(proc_LC$coords, groups = classifier$treatment, legend=TRUE)
```

```{r PCA6b, echo=FALSE, cache=FALSE, results='hide', message=FALSE,  fig.cap=" Fig.19b: PCA plot of superimposed Procruste coordinates of population LC, including thin plate spine grids showing shapes associated with the positive and negative ends of the horizontal axis by clone ", warning=FALSE}
PCA6b <- plotTangentSpace(proc_LC$coords, groups = classifier$clone) 
```

```{r PCA6c, echo=FALSE, cache=FALSE, results='hide', message=FALSE,  fig.cap=" Fig.19c: PCA plot of superimposed Procruste coordinates of population LC, including thin plate spine grids showing shapes associated with the positive and negative ends of the horizontal axis by females with lots of offspring (n>22) ", warning=FALSE}
PCA6c <- plotTangentSpace(proc_LC$coords, groups = classifier$lots,legend=TRUE) 
```

####population "M?ggelsee" (popM)
```{r PCA7a, echo=FALSE, cache=FALSE, results='hide', message=FALSE,  fig.cap=" Fig.21a: PCA plot of superimposed Procruste coordinates of population M, including thin plate spine grids showing shapes associated with the positive and negative ends of the horizontal axis by treatment ", warning=FALSE}
PCA7a <- plotTangentSpace(proc_M$coords, groups = classifier$treatment, legend=TRUE) 
```

```{r PCA7b, echo=FALSE, cache=FALSE, results='hide', message=FALSE,  fig.cap=" Fig.21b: PCA plot of superimposed Procruste coordinates of population M, including thin plate spine grids showing shapes associated with the positive and negative ends of the horizontal axis by clone ", warning=FALSE}
PCA7b <- plotTangentSpace(proc_M$coords, groups = classifier$clone) 
```

```{r PCA7c, echo=FALSE, cache=FALSE, results='hide', message=FALSE,  fig.cap=" Fig.21c: PCA plot of superimposed Procruste coordinates of population M, including thin plate spine grids showing shapes associated with the positive and negative ends of the horizontal axis by females with lots of offspring (n>22) ", warning=FALSE}
PCA7c <- plotTangentSpace(proc_M$coords, groups = classifier$lots,legend=TRUE) 
```
