# Supplementary material for: Intraspecific phenotypic variation in life history traits of Daphnia galeata populations in response to fish kairomones
Source: PeerJ. 2018 Oct 17;6:e5746. doi: 10.7717/peerj.5746 (PMC6195795; doi:10.7717/peerj.5746)
Supplement: Supplemental Information 8 — This file includes information on experimental individuals needed for the geometric morphometric analysis in R. [file peerj-06-5746-s008.txt]

imageID	pop	clone	treatment	round	expID	offspring	lots
FK1_t14_0008.tif	M	M5	control	1	FK5	17	less
FK1_t14_0012.tif	M	M5	control	1	FK6	17	less
FK1_t14_0017.tif	M	M5	control	1	FK8	7	less
FK1_t14_0020.tif	M	M5	control	1	FK9	28	lots
FK1_t14_0023.tif	M	M5	control	1	FK10	28	lots
FK1_t14_0025.tif	M	M5	control	1	FK11	11	less
FK1_t14_0029.tif	M	M5	control	1	FK12	22	less
FK1_t14_0032.tif	M	M5	control	1	FK13	20	less
FK1_t14_0035.tif	M	M5	control	1	FK14	14	less
FK1_t14_0038.tif	M	M5	control	1	FK15	20	less
FK1_t14_0041.tif	J	J1	control	1	FK16	23	lots
FK1_t14_0050.tif	J	J1	control	1	FK19	19	less
FK1_t14_0054.tif	J	J1	control	1	FK20	27	lots
FK1_t14_0056.tif	J	J1	control	1	FK21	24	lots
FK1_t14_0060.tif	J	J1	control	1	FK22	25	lots
FK1_t14_0066.tif	J	J1	control	1	FK24	24	lots
FK1_t14_0069.tif	J	J1	control	1	FK25	22	less
FK1_t14_0072.tif	J	J1	control	1	FK26	23	lots
FK1_t14_0075.tif	J	J1	control	1	FK27	23	lots
FK1_t14_0078.tif	J	J4	control	1	FK28	23	lots
FK1_t14_0082.tif	J	J4	control	1	FK29	20	less
FK1_t14_0085.tif	J	J4	control	1	FK30	20	less
FK1_t14_0088.tif	G	G3.1	control	1	FK31	24	lots
FK1_t14_0091.tif	G	G3.1	control	1	FK32	18	less
FK1_t14_0094.tif	G	G3.1	control	1	FK33	18	less
FK1_t14_0097.tif	G	G3.1	control	1	FK34	15	less
FK1_t14_0100.tif	J	J1	control	1	FK35	30	lots
FK1_t14_0107.tif	LC	LC3.6	fish	1	FK38	25	lots
FK1_t14_0112.tif	LC	LC3.6	fish	1	FK40	24	lots
FK1_t14_0115.tif	J	J2	fish	1	FK41	27	lots
FK1_t14_0118.tif	J	J2	fish	1	FK42	13	less
FK1_t14_0121.tif	J	J2	fish	1	FK43	27	lots
FK1_t14_0127.tif	J	J2	fish	1	FK45	25	lots
FK1_t14_0130.tif	J	J2	fish	1	FK46	27	lots
FK1_t14_0137.tif	J	J2	fish	1	FK48	18	less
FK1_t14_0141.tif	J	J2	fish	1	FK49	12	less
FK1_t14_0143.tif	J	J2	fish	1	FK50	30	lots
FK1_t14_0148.tif	LC	LC3.6	fish	1	FK52	19	less
FK1_t14_0153.tif	LC	LC3.6	fish	1	FK53	14	less
FK1_t14_0157.tif	LC	LC3.6	fish	1	FK54	21	less
FK1_t14_0161.tif	LC	LC3.6	fish	1	FK55	19	less
FK1_t14_0165.tif	LC	LC3.6	fish	1	FK56	19	less
FK1_t14_0168.tif	J	J2	control	1	FK57	22	less
FK1_t14_0175.tif	J	J2	control	1	FK59	25	lots
FK1_t14_0178.tif	LC	LC3.6	control	1	FK60	17	less
FK1_t14_0184.tif	LC	LC3.6	control	1	FK62	24	lots
FK1_t14_0187.tif	LC	LC3.6	control	1	FK63	25	lots
FK1_t14_0196.tif	LC	LC3.6	control	1	FK66	26	lots
FK1_t14_0199.tif	LC	LC3.6	control	1	FK67	24	lots
FK1_t14_0205.tif	LC	LC3.6	control	1	FK69	16	less
FK1_t14_0214.tif	LC	LC3.6	control	1	FK72	19	less
FK1_t14_0217.tif	LC	LC3.6	control	1	FK73	31	lots
FK1_t14_0220.tif	LC	LC3.6	control	1	FK74	28	lots
FK1_t14_0232.tif	G	G3.1	control	1	FK77	8	less
FK1_t14_0235.tif	G	G3.1	control	1	FK78	13	less
FK1_t14_0238.tif	G	G3.1	control	1	FK79	9	less
FK1_t14_0244.tif	G	G3.1	control	1	FK81	10	less
FK1_t14_0256.tif	J	J2	fish	1	FK85	18	less
FK1_t14_0259.tif	J	J2	fish	1	FK86	19	less
FK1_t14_0274.tif	J	J4	fish	1	FK92	22	less
FK1_t14_0277.tif	J	J4	fish	1	FK93	18	less
FK1_t14_0280.tif	J	J4	fish	1	FK95	21	less
FK1_t14_0283.tif	J	J4	fish	1	FK96	16	less
FK1_t14_0289.tif	J	J4	fish	1	FK97	17	less
FK1_t14_0295.tif	J	J4	fish	1	FK100	21	less
FK1_t14_0298.tif	J	J4	fish	1	FK101	17	less
FK1_t14_0304.tif	J	J4	fish	1	FK103	19	less
FK1_t14_0307.tif	J	J4	fish	1	FK104	23	lots
FK1_t14_0310.tif	J	J4	fish	1	FK105	23	lots
FK1_t14_0325.tif	LC	LC3.6	fish	1	FK109	22	less
FK1_t14_0328.tif	LC	LC3.6	fish	1	FK110	22	less
FK1_t14_0331.tif	LC	LC3.6	fish	1	FK111	22	less
FK1_t14_0337.tif	M	M5	fish	1	FK116	13	less
FK1_t14_0347.tif	M	M5	fish	1	FK118	15	less
FK1_t14_0350.tif	M	M5	fish	1	FK119	18	less
FK1_t14_0353.tif	G	G3.1	fish	1	FK120	25	lots
FK1_t14_0356.tif	G	G3.1	fish	1	FK121	20	less
FK1_t14_0362.tif	G	G3.1	fish	1	FK123	16	less
FK1_t14_0365.tif	G	G3.1	fish	1	FK124	20	less
FK1_t14_0368.tif	G	G3.1	fish	1	FK125	15	less
FK1_t14_0373.tif	G	G3.1	fish	1	FK128	20	less
FK1_t14_0376.tif	G	G3.1	fish	1	FK127	19	less
FK1_t14_0379.tif	G	G3.1	fish	1	FK129	21	less
FK1_t14_0382.tif	G	G3.1	fish	1	FK130	15	less
FK1_t14_0385.tif	G	G3.1	fish	1	FK131	23	lots
FK1_t14_0389.tif	M	M5	fish	1	FK132	27	lots
FK1_t14_0391.tif	M	M5	fish	1	FK133	29	lots
FK1_t14_0409.tif	M	M12	control	1	FK136	13	less
FK1_t14_0412.tif	M	M12	control	1	FK137	4	less
FK1_t14_0418.tif	M	M12	control	1	FK139	14	less
FK1_t14_0421.tif	M	M12	control	1	FK140	9	less
FK1_t14_0442.tif	J	J2	control	1	FK144	26	lots
FK1_t14_0445.tif	J	J2	control	1	FK145	21	less
FK1_t14_0448.tif	J	J2	control	1	FK146	17	less
FK1_t14_0451.tif	J	J2	control	1	FK147	17	less
FK1_t14_0457.tif	J	J2	control	1	FK149	15	less
FK1_t14_0460.tif	J	J2	control	1	FK150	14	less
FK1_t14_0463.tif	J	J2	control	1	FK151	18	less
FK1_t14_0473.tif	J	J2	control	1	FK154	22	less
FK1_t14_0480.tif	G	G3.1	control	1	FK156	33	lots
FK1_t14_0487.tif	G	G3.1	control	1	FK158	20	less
FK1_t14_0491.tif	M	M12	control	1	FK161	10	less
FK1_t14_0499.tif	M	M12	control	1	FK165	6	less
FK1_t14_0502.tif	J	J4	control	1	FK169	15	less
FK1_t14_0505.tif	J	J4	control	1	FK171	20	less
FK1_t14_0509.tif	J	J4	control	1	FK175	23	lots
FK1_t14_0512.tif	J	J4	control	1	FK176	28	lots
FK1_t14_0515.tif	J	J4	control	1	FK177	27	lots
FK1_t14_0545.tif	M	M5	fish	1	FK186	17	less
FK1_t14_0552.tif	M	M5	fish	1	FK190	11	less
FK1_t14_0578.tif	J	J1	fish	1	FK204	26	lots
FK1_t14_0581.tif	J	J1	fish	1	FK205	25	lots
FK1_t14_0584.tif	J	J1	fish	1	FK206	27	lots
FK1_t14_0587.tif	J	J1	fish	1	FK207	24	lots
FK1_t14_0590.tif	J	J1	fish	1	FK208	28	lots
FK1_t14_0593.tif	LC	LC3.1	fish	1	FK210	10	less
FK1_t14_0596.tif	LC	LC3.1	control	1	FK213	9	less
FK1_t14_0599.tif	LC	LC3.1	control	1	FK214	10	less
FK1_t14_0602.tif	J	J1	fish	1	FK216	24	lots
FK1_t14_0606.tif	J	J1	fish	1	FK217	20	less
FK1_t14_0609.tif	J	J1	fish	1	FK218	23	lots
FK1_t14_0612.tif	J	J1	fish	1	FK219	21	less
FK1_t14_0615.tif	J	J1	fish	1	FK220	27	lots
FK1_t14_0637.tif	G	G1.11	fish	1	FK231	16	less
FK1_t14_0640.tif	G	G1.11	fish	1	FK232	18	less
FK1_t14_0646.tif	LC	LC3.1	fish	1	FK236	10	less
FK1_t14_0649.tif	LC	LC3.1	fish	1	FK237	10	less
FK1_t14_0653.tif	LC	LC3.1	fish	1	FK239	31	lots
FK1_t14_0655.tif	LC	LC3.1	fish	1	FK240	24	lots
FK1_t14_0661.tif	LC	LC3.1	fish	1	FK242	9	less
FK1_t14_0664.tif	LC	LC3.1	fish	1	FK244	28	lots
FK1_t14_0667.tif	LC	LC3.1	fish	1	FK246	6	less
FK1_t14_0679.tif	LC	LC3.1	fish	1	FK250	24	lots
FK1_t14_0694.tif	G	G1.11	fish	1	FK257	16	less
FK1_t14_0697.tif	G	G1.11	fish	1	FK258	14	less
FK1_t14_0704.tif	G	G1.11	fish	1	FK260	7	less
FK1_t14_0717.tif	G	G1.11	fish	1	FK265	8	less
FK1_t14_0724.tif	G	G1.11	fish	1	FK266	15	less
FK1_t14_0727.tif	G	G1.11	fish	1	FK267	14	less
FK1_t14_0731.tif	G	G1.11	fish	1	FK268	21	less
FK1_t14_0737.tif	G	G1.11	fish	1	FK270	11	less
FK1_t14_0746.tif	LC	LC3.1	control	1	FK276	13	less
FK1_t14_0750.tif	LC	LC3.1	control	1	FK277	15	less
FK1_t14_0766.tif	LC	LC3.1	control	1	FK283	18	less
FK1_t14_0773.tif	LC	LC3.1	control	1	FK285	12	less
FK1_t14_0780.tif	LC	LC3.1	control	1	FK287	27	lots
FK1_t14_0785.tif	LC	LC3.1	control	1	FK288	13	less
FK1_t14_0792.tif	LC	LC3.1	control	1	FK290	16	less
FK1_t14_0795.tif	M	M6	control	1	FK291	18	less
FK1_t14_0801.tif	M	M6	control	1	FK292	16	less
FK1_t14_0812.tif	M	M6	control	1	FK295	12	less
FK1_t14_0816.tif	M	M6	control	1	FK296	22	less
FK1_t14_0821.tif	M	M6	control	1	FK297	12	less
FK1_t14_0825.tif	M	M6	control	1	FK298	11	less
FK1_t14_0829.tif	M	M6	control	1	FK299	20	less
FK1_t14_0840.tif	M	M6	control	1	FK302	26	lots
FK1_t14_0843.tif	M	M6	control	1	FK303	26	lots
FK1_t14_0852.tif	M	M5	fish	1	FK306	23	lots
FK1_t14_0855.tif	M	M5	fish	1	FK307	17	less
FK1_t14_0858.tif	M	M5	fish	1	FK308	19	less
FK1_t14_0868.tif	M	M6	fish	1	FK312	8	less
FK1_t14_0871.tif	M	M6	fish	1	FK313	11	less
FK1_t14_0874.tif	M	M6	fish	1	FK314	1	less
FK1_t14_0880.tif	M	M6	fish	1	FK316	16	less
FK1_t14_0887.tif	M	M6	fish	1	FK318	13	less
FK1_t14_0890.tif	M	M6	fish	1	FK319	9	less
FK1_t14_0903.tif	M	M6	fish	1	FK323	18	less
FK1_t14_0910.tif	M	M6	fish	1	FK324	15	less
FK1_t14_0913.tif	M	M6	fish	1	FK325	15	less
FK1_t14_0916.tif	M	M6	fish	1	FK326	20	less
FK1_t14_0922.tif	G	G1.11	control	1	FK327	15	less
FK1_t14_0925.tif	G	G1.11	control	1	FK328	2	less
FK1_t14_0928.tif	G	G1.11	control	1	FK329	9	less
FK1_t14_0931.tif	G	G1.11	control	1	FK331	5	less
FK1_t14_0934.tif	G	G1.11	control	1	FK332	7	less
FK1_t14_0947.tif	G	G1.11	control	1	FK336	0	less
FK1_t14_0950.tif	G	G1.11	control	1	FK337	27	lots
FK1_t14_0965.tif	G	G1.11	control	1	FK341	18	less
FK1_t14_0973.tif	LC	LC3.1	fish	1	FK343	20	less
FK1_t14_0979.tif	M	M12	fish	1	FK346	20	less
FK1_t14_0989.tif	M	M12	fish	1	FK349	24	lots
FK1_t14_0996.tif	M	M12	fish	1	FK351	21	less
FK1_t14_0999.tif	M	M12	fish	1	FK352	17	less
FK1_t14_1005.tif	M	M12	fish	1	FK353	14	less
FK1_t14_1008.tif	M	M12	fish	1	FK354	19	less
FK1_t14_1014.tif	M	M12	fish	1	FK356	10	less
FK1_t14_1018.tif	M	M12	fish	1	FK357	18	less
FK1_t14_1021.tif	M	M12	fish	1	FK358	9	less
FK1_t14_1024.tif	M	M12	fish	1	FK359	6	less
FK1_t14_N011.tif	LC	LC3.6	control	1	FK65	24	lots
FK1_t14_N032.tif	M	M12	control	1	FK163	12	less
FK1_t14_N044.tif	M	M6	control	1	FK301	27	lots
NA	G	G1.11	control	1	FK333	3	less
NA	G	G1.11	control	1	FK334	7	less
FK2_t14_0005.tif	M	M2	fish	2	FK361	26	lots
FK2_t14_0008.tif	M	M2	fish	2	FK362	26	lots
FK2_t14_0011.tif	M	M2	fish	2	FK363	29	lots
FK2_t14_0014.tif	M	M2	fish	2	FK364	20	less
FK2_t14_0023.tif	M	M2	fish	2	FK367	10	less
FK2_t14_0026.tif	M	M2	fish	2	FK368	7	less
FK2_t14_0029.tif	M	M2	fish	2	FK369	5	less
FK2_t14_0032.tif	M	M2	fish	2	FK370	13	less
FK2_t14_0041.tif	M	M2	fish	2	FK373	10	less
FK2_t14_0044.tif	M	M2	fish	2	FK374	16	less
FK2_t14_0047.tif	J	J3	fish	2	FK375	10	less
FK2_t14_0053.tif	J	J3	fish	2	FK377	19	less
FK2_t14_0056.tif	M	M2	control	2	FK378	10	less
FK2_t14_0065.tif	M	M2	control	2	FK381	13	less
FK2_t14_0068.tif	M	M2	control	2	FK382	17	less
FK2_t14_0074.tif	M	M2	control	2	FK384	12	less
FK2_t14_0077.tif	M	M2	control	2	FK385	14	less
FK2_t14_0086.tif	M	M2	control	2	FK388	13	less
FK2_t14_0092.tif	LC	LC3.7	control	2	FK390	10	less
FK2_t14_0095.tif	LC	LC3.7	control	2	FK391	11	less
FK2_t14_0098.tif	LC	LC3.7	control	2	FK392	6	less
FK2_t14_0107.tif	LC	LC3.9	fish	2	FK395	17	less
FK2_t14_0110.tif	LC	LC3.9	fish	2	FK396	27	lots
FK2_t14_0113.tif	LC	LC3.9	fish	2	FK397	3	less
FK2_t14_0116.tif	LC	LC3.9	fish	2	FK398	22	less
FK2_t14_0125.tif	LC	LC3.9	fish	2	FK401	27	lots
FK2_t14_0131.tif	LC	LC3.9	fish	2	FK403	26	lots
FK2_t14_0137.tif	LC	LC3.9	fish	2	FK405	15	less
FK2_t14_0143.tif	LC	LC3.9	fish	2	FK407	26	lots
FK2_t14_0146.tif	LC	LC3.9	fish	2	FK408	25	lots
FK2_t14_0149.tif	LC	LC3.9	fish	2	FK409	24	lots
FK2_t14_0155.tif	LC	LC3.7	fish	2	FK411	15	less
FK2_t14_0164.tif	LC	LC3.7	fish	2	FK414	2	less
FK2_t14_0167.tif	LC	LC3.7	fish	2	FK415	8	less
FK2_t14_0170.tif	LC	LC3.7	fish	2	FK416	14	less
FK2_t14_0179.tif	LC	LC3.7	fish	2	FK419	14	less
FK2_t14_0182.tif	LC	LC3.7	fish	2	FK420	17	less
FK2_t14_0185.tif	J	J3	fish	2	FK421	21	less
FK2_t14_0188.tif	J	J3	fish	2	FK422	18	less
FK2_t14_0191.tif	J	J3	fish	2	FK423	26	lots
FK2_t14_0200.tif	J	J3	fish	2	FK426	18	less
FK2_t14_0206.tif	J	J3	fish	2	FK428	24	lots
FK2_t14_0218.tif	M	M2	control	2	FK432	20	less
FK2_t14_0221.tif	M	M2	control	2	FK433	12	less
FK2_t14_0224.tif	J	J2.1	control	2	FK434	5	less
FK2_t14_0227.tif	J	J2.1	control	2	FK435	6	less
FK2_t14_0236.tif	J	J2.1	control	2	FK438	25	lots
FK2_t14_0242.tif	J	J2.1	control	2	FK440	17	less
FK2_t14_0245.tif	J	J2.1	control	2	FK441	6	less
FK2_t14_0260.tif	LC	LC3.7	fish	2	FK449	11	less
FK2_t14_0263.tif	LC	LC3.7	fish	2	FK450	12	less
FK2_t14_0266.tif	LC	LC3.7	fish	2	FK451	12	less
FK2_t14_0269.tif	LC	LC3.5	control	2	FK452	8	less
FK2_t14_0272.tif	LC	LC3.5	control	2	FK453	11	less
FK2_t14_0275.tif	LC	LC3.5	control	2	FK455	13	less
FK2_t14_0278.tif	LC	LC3.5	control	2	FK456	10	less
FK2_t14_0281.tif	LC	LC3.5	control	2	FK457	11	less
FK2_t14_0284.tif	LC	LC3.5	control	2	FK458	13	less
FK2_t14_0287.tif	LC	LC3.5	control	2	FK459	22	less
FK2_t14_0302.tif	LC	LC3.5	control	2	FK464	23	lots
FK2_t14_0305.tif	LC	LC3.5	control	2	FK465	17	less
FK2_t14_0308.tif	J	J2.1	control	2	FK468	15	less
FK2_t14_0311.tif	J	J2.1	control	2	FK469	4	less
FK2_t14_0314.tif	J	J2.1	control	2	FK470	14	less
FK2_t14_0317.tif	J	J2.1	control	2	FK471	0	less
FK2_t14_0320.tif	J	J3	control	2	FK472	13	less
FK2_t14_0323.tif	J	J3	control	2	FK474	2	less
FK2_t14_0326.tif	LC	LC3.5	fish	2	FK476	21	less
FK2_t14_0329.tif	LC	LC3.5	fish	2	FK478	20	less
FK2_t14_0332.tif	LC	LC3.5	fish	2	FK479	17	less
FK2_t14_0335.tif	LC	LC3.5	fish	2	FK480	24	lots
FK2_t14_0338.tif	LC	LC3.5	fish	2	FK481	25	lots
FK2_t14_0341.tif	LC	LC3.5	fish	2	FK482	21	less
FK2_t14_0346.tif	LC	LC3.5	fish	2	FK483	21	less
FK2_t14_0349.tif	LC	LC3.5	control	2	FK466	22	less
FK2_t14_0352.tif	LC	LC3.5	fish	2	FK487	23	lots
FK2_t14_0355.tif	J	J2.1	fish	2	FK492	19	less
FK2_t14_0358.tif	J	J2.1	fish	2	FK493	13	less
FK2_t14_0361.tif	J	J2.1	control	2	FK494	6	less
FK2_t14_0373.tif	LC	LC3.7	control	2	FK504	2	less
FK2_t14_0376.tif	LC	LC3.9	control	2	FK506	10	less
FK2_t14_0379.tif	LC	LC3.9	control	2	FK509	13	less
FK2_t14_0382.tif	J	J3	control	2	FK511	11	less
FK2_t14_0385.tif	J	J3	control	2	FK512	6	less
FK2_t14_0388.tif	J	J3	control	2	FK513	6	less
FK2_t14_0391.tif	G	G1.12	fish	2	FK514	7	less
FK2_t14_0394.tif	G	G1.12	fish	2	FK515	4	less
FK2_t14_0400.tif	G	G1.12	fish	2	FK517	11	less
FK2_t14_0403.tif	G	G1.12	fish	2	FK518	2	less
FK2_t14_0409.tif	G	G1.12	fish	2	FK520	2	less
FK2_t14_0412.tif	G	G1.12	fish	2	FK521	14	less
FK2_t14_0415.tif	G	G1.12	fish	2	FK522	12	less
FK2_t14_0418.tif	J	J2.1	fish	2	FK523	19	less
FK2_t14_0421.tif	J	J2.1	fish	2	FK524	15	less
FK2_t14_0424.tif	J	J2.1	fish	2	FK525	21	less
FK2_t14_0430.tif	J	J2.1	fish	2	FK528	22	less
FK2_t14_0433.tif	J	J2.1	fish	2	FK529	20	less
FK2_t14_0436.tif	J	J2.1	fish	2	FK530	17	less
FK2_t14_0439.tif	J	J2.1	fish	2	FK531	19	less
FK2_t14_0442.tif	J	J2.1	fish	2	FK533	15	less
FK2_t14_0445.tif	J	J3	control	2	FK534	7	less
FK2_t14_0448.tif	J	J3	control	2	FK535	8	less
FK2_t14_0451.tif	LC	LC3.9	control	2	FK539	28	lots
FK2_t14_0454.tif	LC	LC3.9	control	2	FK540	9	less
FK2_t14_0457.tif	LC	LC3.9	control	2	FK541	27	lots
FK2_t14_0460.tif	LC	LC3.9	control	2	FK543	0	less
FK2_t14_0463.tif	LC	LC3.9	control	2	FK544	6	less
FK2_t14_0466.tif	LC	LC3.9	control	2	FK545	5	less
FK2_t14_0472.tif	LC	LC3.9	control	2	FK547	17	less
FK2_t14_0475.tif	G	G1.12	fish	2	FK548	11	less
FK2_t14_0478.tif	G	G1.12	fish	2	FK549	4	less
FK2_t14_0523.tif	LC	LC3.9	control	2	FK570	20	less
FK2_t14_0526.tif	G	G1.12	fish	2	FK574	6	less
FK2_t14_0541.tif	G	G1.6	control	2	FK590	3	less
FK2_t14_0553.tif	G	G1.6	control	2	FK609	3	less
FK2_t14_0556.tif	G	G1.6	control	2	FK610	12	less
FK2_t14_0559.tif	G	G1.6	control	2	FK611	5	less
FK2_t14_0562.tif	G	G1.6	control	2	FK612	7	less
FK2_t14_0565.tif	G	G1.6	control	2	FK613	3	less
FK2_t14_0568.tif	G	G1.6	control	2	FK614	4	less
FK2_t14_0574.tif	G	G1.6	control	2	FK616	6	less
FK2_t14_0595.tif	G	G1.12	control	2	FK633	9	less
FK2_t14_0601.tif	G	G1.12	control	2	FK636	7	less
FK2_t14_0604.tif	G	G1.12	control	2	FK637	3	less
FK2_t14_0607.tif	G	G1.12	control	2	FK639	8	less
FK2_t14_0613.tif	G	G1.6	fish	2	FK644	4	less
FK2_t14_0619.tif	G	G1.6	fish	2	FK650	0	less
FK2_t14_0622.tif	G	G1.6	control	2	FK664	3	less
FK2_t14_0625.tif	G	G1.6	control	2	FK667	0	less
FK2_t14_0628.tif	G	G1.12	control	2	FK668	8	less
FK2_t14_0631.tif	G	G1.12	control	2	FK669	12	less
FK2_t14_0634.tif	G	G1.12	control	2	FK670	7	less
FK2_t14_M_002.tif	G	G1.6	fish	2	FK647	0	less
FK2_t14_M_005.tif	G	G1.6	fish	2	FK651	7	less
FK2_t14_M_014.tif	G	G1.6	fish	2	FK654	2	less
FK2_t14_N007.tif	M	M2	control	2	FK383	12	less
FK2_t14_N010.tif	M	M2	control	2	FK389	12	less
FK2_t14_N019.tif	LC	LC3.7	fish	2	FK418	12	less
FK2_t14_N022.tif	J	J3	fish	2	FK424	21	less
FK2_t14_N025.tif	J	J3	fish	2	FK427	24	lots
FK2_t14_N031.tif	J	J3	control	2	FK442	18	less
NA	J	J3	control	2	FK443	13	less
NA	J	J3	control	2	FK444	20	less
FK2_t14_M_008.tif	G	G1.6	fish	2	FK652	1	less
FK2_t14_M_026.tif	G	G1.12	control	2	FK662	0	less
FK4_t14_002.tif	J	J2.4	fish	4	FK676	32	lots
FK4_t14_005.tif	J	J2.4	fish	4	FK677	30	lots
FK4_t14_007.tif	J	J2.4	fish	4	FK678	28	lots
FK4_t14_013.tif	J	J2.4	fish	4	FK680	43	lots
FK4_t14_016.tif	J	J2.4	fish	4	FK681	34	lots
FK4_t14_019.tif	J	J2.4	fish	4	FK683	40	lots
FK4_t14_022.tif	J	J2.4	fish	4	FK684	31	lots
FK4_t14_028.tif	J	J2.4	fish	4	FK686	32	lots
FK4_t14_034.tif	J	J2.4	fish	4	FK688	5	less
FK4_t14_037.tif	J	J2.4	fish	4	FK689	31	lots
FK4_t14_049.tif	M	M10	control	4	FK693	12	less
FK4_t14_052.tif	M	M10	control	4	FK694	8	less
FK4_t14_061.tif	M	M10	control	4	FK697	14	less
FK4_t14_070.tif	M	M10	control	4	FK701	23	lots
FK4_t14_073.tif	M	M10	control	4	FK702	22	less
FK4_t14_079.tif	M	M10	control	4	FK705	12	less
FK4_t14_082.tif	M	M10	control	4	FK706	25	lots
FK4_t14_085.tif	M	M10	control	4	FK707	24	lots
FK4_t14_091.tif	M	M10	control	4	FK709	15	less
FK4_t14_094.tif	M	M10	control	4	FK710	36	lots
FK4_t14_100.tif	LC	LC3.3	control	4	FK712	15	less
FK4_t14_106.tif	LC	LC3.3	control	4	FK714	1	less
FK4_t14_112.tif	LC	LC3.3	control	4	FK716	11	less
FK4_t14_115.tif	LC	LC3.3	control	4	FK717	10	less
FK4_t14_118.tif	LC	LC3.3	control	4	FK718	6	less
FK4_t14_121.tif	LC	LC3.3	control	4	FK720	6	less
FK4_t14_127.tif	J	J2.4	control	4	FK730	24	lots
FK4_t14_139.tif	J	J2.4	control	4	FK734	43	lots
FK4_t14_142.tif	J	J2.4	control	4	FK735	25	lots
FK4_t14_145.tif	J	J2.4	control	4	FK736	32	lots
FK4_t14_151.tif	J	J2.4	control	4	FK738	27	lots
FK4_t14_154.tif	J	J2.4	control	4	FK739	26	lots
FK4_t14_157.tif	J	J2.4	control	4	FK740	37	lots
FK4_t14_160.tif	J	J2.4	control	4	FK741	31	lots
FK4_t14_163.tif	J	J2.4	control	4	FK742	32	lots
FK4_t14_166.tif	J	J2.4	control	4	FK743	35	lots
FK4_t14_175.tif	LC	LC3.3	control	4	FK746	19	less
FK4_t14_178.tif	LC	LC3.3	control	4	FK747	15	less
FK4_t14_181.tif	LC	LC3.3	control	4	FK748	17	less
FK4_t14_184.tif	LC	LC3.3	control	4	FK749	18	less
FK4_t14_193.tif	M	M10	fish	4	FK753	5	less
FK4_t14_196.tif	LC	LC3.3	fish	4	FK754	9	less
FK4_t14_211.tif	M	M9	control	4	FK759	21	less
FK4_t14_220.tif	G	G1.7	control	4	FK766	25	lots
FK4_t14_226.tif	G	G1.7	control	4	FK768	24	lots
FK4_t14_229.tif	G	G1.7	control	4	FK769	22	less
FK4_t14_232.tif	M	M9	fish	4	FK770	22	less
FK4_t14_235.tif	M	M9	fish	4	FK771	25	lots
FK4_t14_238.tif	M	M9	fish	4	FK772	14	less
FK4_t14_241.tif	M	M9	fish	4	FK773	20	less
FK4_t14_244.tif	M	M9	fish	4	FK774	23	lots
FK4_t14_247.tif	M	M9	fish	4	FK776	24	lots
FK4_t14_250.tif	M	M9	fish	4	FK777	18	less
FK4_t14_253.tif	M	M9	fish	4	FK778	26	lots
FK4_t14_259.tif	M	M9	fish	4	FK780	18	less
FK4_t14_265.tif	M	M9	fish	4	FK782	21	less
FK4_t14_268.tif	M	M10	fish	4	FK785	16	less
FK4_t14_271.tif	M	M9	control	4	FK788	13	less
FK4_t14_274.tif	M	M9	control	4	FK789	9	less
FK4_t14_280.tif	M	M9	control	4	FK791	17	less
FK4_t14_283.tif	M	M9	control	4	FK792	1	less
FK4_t14_286.tif	M	M9	control	4	FK793	21	less
FK4_t14_292.tif	M	M9	control	4	FK795	19	less
FK4_t14_295.tif	M	M9	control	4	FK796	22	less
FK4_t14_298.tif	M	M9	control	4	FK797	25	lots
FK4_t14_301.tif	M	M9	control	4	FK798	20	less
FK4_t14_310.tif	G	G2.1	fish	4	FK802	11	less
FK4_t14_313.tif	LC	LC3.3	fish	4	FK804	13	less
FK4_t14_316.tif	LC	LC3.3	fish	4	FK806	5	less
FK4_t14_319.tif	LC	LC3.3	fish	4	FK807	14	less
FK4_t14_322.tif	LC	LC3.3	fish	4	FK808	8	less
FK4_t14_325.tif	LC	LC3.3	fish	4	FK809	5	less
FK4_t14_328.tif	LC	LC3.3	fish	4	FK810	14	less
FK4_t14_331.tif	LC	LC3.3	fish	4	FK812	9	less
FK4_t14_334.tif	G	G2.1	control	4	FK813	12	less
FK4_t14_337.tif	G	G2.1	control	4	FK814	13	less
FK4_t14_340.tif	G	G2.1	control	4	FK815	9	less
FK4_t14_349.tif	G	G2.1	control	4	FK818	13	less
FK4_t14_355.tif	G	G2.1	control	4	FK820	16	less
FK4_t14_358.tif	G	G2.1	control	4	FK821	10	less
FK4_t14_361.tif	G	G2.1	control	4	FK822	12	less
FK4_t14_364.tif	G	G2.1	control	4	FK823	13	less
FK4_t14_367.tif	G	G2.1	control	4	FK825	10	less
FK4_t14_373.tif	G	G2.1	control	4	FK827	10	less
FK4_t14_376.tif	G	G2.1	fish	4	FK828	18	less
FK4_t14_379.tif	G	G2.1	fish	4	FK829	11	less
FK4_t14_382.tif	G	G2.1	fish	4	FK830	15	less
FK4_t14_391.tif	G	G1.7	control	4	FK833	21	less
FK4_t14_397.tif	G	G1.7	control	4	FK837	7	less
FK4_t14_400.tif	M	M10	fish	4	FK839	10	less
FK4_t14_403.tif	M	M10	fish	4	FK840	9	less
FK4_t14_409.tif	M	M10	fish	4	FK842	4	less
FK4_t14_412.tif	M	M10	fish	4	FK843	17	less
FK4_t14_418.tif	M	M10	fish	4	FK845	12	less
FK4_t14_424.tif	M	M10	fish	4	FK848	14	less
FK4_t14_430.tif	G	G2.1	fish	4	FK853	11	less
FK4_t14_433.tif	G	G2.1	fish	4	FK854	24	lots
FK4_t14_436.tif	G	G2.1	fish	4	FK855	15	less
FK4_t14_439.tif	G	G2.1	fish	4	FK856	9	less
FK4_t14_442.tif	G	G2.1	fish	4	FK857	6	less
FK4_t14_445.tif	G	G2.1	fish	4	FK858	22	less
FK4_t14_457.tif	G	G1.7	control	4	FK862	19	less
FK4_t14_463.tif	G	G1.7	control	4	FK864	13	less
FK4_t14_466.tif	G	G1.7	control	4	FK865	28	lots
FK4_t14_472.tif	G	G1.7	control	4	FK867	22	less
FK4_t14_475.tif	G	G1.7	control	4	FK868	24	lots
FK4_t14_478.tif	G	G1.7	fish	4	FK869	0	less
FK4_t14_481.tif	G	G1.7	fish	4	FK870	10	less
FK4_t14_487.tif	G	G1.7	fish	4	FK873	10	less
FK4_t14_493.tif	G	G1.7	fish	4	FK875	16	less
FK4_t14_496.tif	G	G1.7	fish	4	FK876	7	less
FK4_t14_499.tif	G	G1.7	fish	4	FK877	10	less
FK4_t14_505.tif	G	G1.7	fish	4	FK879	18	less
FK4_t14_508.tif	G	G1.7	fish	4	FK880	18	less
FK4_t14_511.tif	G	G1.7	fish	4	FK881	24	lots
FK4_t14_514.tif	G	G1.7	fish	4	FK883	17	less
FK4_t14_523.tif	M	M10	fish	4	FK886	6	less
FK4_t14_526.tif	M	M10	fish	4	FK887	10	less
FK4_t14_529.tif	LC	LC3.3	fish	4	FK888	11	less
FK4_t14_532.tif	LC	LC3.3	fish	4	FK889	24	lots
